# Supplementary material for: Surface-mediated bacteriophage defense incurs fitness tradeoffs for interbacterial antagonism
Source: EMBO J. 2025 Mar 10;44(9):2473–500. doi: 10.1038/s44318-025-00406-3 (PMC12048535; doi:10.1038/s44318-025-00406-3)
Supplement: Supplementary file 5 — Source data Fig. 1 [file 44318_2025_406_MOESM5_ESM.zip]

Archive with 5 entries (3 files):
- Source data_Fig. 1/.DS_Store
- Source data_Fig. 1/1B/
- Source data_Fig. 1/1B/Fig. 1B-coculture_broth.xlsx
- Source data_Fig. 1/1C/
- Source data_Fig. 1/1C/Fig. 1C-coculture_agar.xlsx
