# Supplementary material for: Surface-mediated bacteriophage defense incurs fitness tradeoffs for interbacterial antagonism
Source: EMBO J. 2025 Mar 10;44(9):2473–500. doi: 10.1038/s44318-025-00406-3 (PMC12048535; doi:10.1038/s44318-025-00406-3)
Supplement: Supplementary file 5 — Source data Fig. 1 [file 44318_2025_406_MOESM5_ESM.zip › Source data_Fig. 1/1B/Fig. 1B-coculture_broth.xlsx]

## Sheet: Fig. 1B
Donor (E. coli EDL933) : Recipient (Salmonella 14028 WT and Felix O1-resistant mutant R1-R9												Donor (E. cloacae) : Recipient (Salmonella 14028 WT and Felix O1-resistant mutant R1-R9
WT	0.017912	0.043466	-0.06924	-0.00625	0.029963	-0.02555						WT	0.032669	0.068881	-0.12494	-0.05704	0.079181	-0.03476
R1	-0.38666	0.0557	-0.27015	-0.08922	-0.02555	-0.02555						R1	0.013364	-0.28767	0.013364	-0.08052	0.062148	-0.18966
R2	-0.19957	-0.17838	-0.17838	-0.16386	-0.13753	-0.13753						R2	-0.18293	0.013364	-0.18293	-0.10534	-0.25661	0.062148
R3	-0.38666	-0.45921	-0.17838	-0.08922	-0.2888	-0.25403						R3	-0.05031	-0.18293	-0.02803	-0.18966	-0.03476	-0.10534
R4	-0.38666	-0.22185	-0.32451	-0.00625	-0.06695	-0.08922						R4	-0.24988	-0.09861	-0.15297	-0.13167	0.025936	0.062148
R5	-0.24533	-0.29648	-0.24533	-0.13753	-0.04576	-0.08922						R5	0.013364	0.032669	-0.12494	0.044419	-0.18966	0.025936
R6	-0.13887	-0.22185	-0.45921	-0.1127	-0.04576	-0.06695						R6	-0.02803	-0.07379	-0.12494	-0.1597	0.044419	-0.18966
R7	-0.19957	-0.13887	-0.27015	-0.02555	-0.00625	-0.25403						R7	0.068881	0.118099	-0.15297	-0.01357	0.079181	-0.1597
R8	-0.24533	-0.22185	-0.06924	0.012234	-0.02555	-0.13753						R8	-0.12494	-0.09861	-0.12494	0.025936	-0.05704	0.006631
R9	-0.38666	-0.00924	0.030877	0.109144	0.079181	0.079181						R9	0.239143	0.215009	0.013364	0.255273	0.22051	0.111366
Donor (E. coli EDL933) : Recipient (Salmonella 14028 WT and P22-resistant mutant R1-R9												Donor (E. cloacae) : Recipient (Salmonella 14028 WT and P22-resistant mutant R1-R9
WT	-0.03103	-0.05586	0.075421	0.059586	-0.01296	-0.05436						WT	-0.09427	0.107375	-0.03875	0.028964	0.028964	-0.06446
R1	0.09691	0.11115	-0.07918	0.059586	0.10701	0.18868						R1	-0.07663	-0.15127	0.09177	0.028964	-0.23195	-0.23195
R2	0.035913	-0.03103	-0.05586	0.135974	0.059586	0.10701						R2	-0.18142	-0.15794	-0.20624	-0.42101	-0.16137	0
R3	-0.00755	0.145057	0.075421	0.10701	-0.1793	-0.20926						R3	-0.2606	-0.11447	0.010465	-0.38322	-0.42101	-0.14018
R4	-0.05586	-0.05586	0.056116	-0.24144	-0.20926	0.00634						R4	-0.15794	-0.32275	-0.29056	-0.68425	-0.42101	-0.4624
R5	0.035913	0.035913	0.128667	0.059586	0.024824	0.059586						R5	-0.2606	-0.07496	-0.13566	-0.06446	-0.28631	-0.04742
R6	-0.17236	0.111633	0.014723	-0.03317	-0.15127	-0.20926						R6	-0.18142	-0.2606	-0.2606	-0.08219	-0.11998	-0.11998
R7	-0.44121	-0.03103	-0.05586	-0.01296	-0.1793	-0.40115						R7	-0.18142	-0.23257	-0.20624	-0.08219	0.014723	-0.08219
R8	0.075421	-0.08219	0.145057	-0.03317	0.075976	-0.03317						R8	-0.13566	-0.29056	0.025705	-0.20713	-0.16137	-0.04742
R9	-0.00755	-0.03103	-0.03103	0.135974	0.10701	-0.05436						R9	0.025705	-0.18142	-0.09427	-0.03103	-0.42101	-0.14018
Donor (E. coli EDL933) : Recipient (Salmonella 14028 WT and Chi-resistant mutant R1-R9												Donor (E. cloacae) : Recipient (Salmonella 14028 WT and Chi-resistant mutant R1-R9
WT	-0.01829	-0.06249	0.070133	-0.14267	0.120574	-0.01773						WT	-0.14976	0.124939	-0.01848	-0.00843	0.02829	-0.0214
R1	-0.25438	-0.2309	-0.33356	0.0086	0.033424	0.120574						R1	-0.07918	-0.05799	-0.12494	-0.30946	-0.39378	-0.19749
R2	-0.16723	-0.43047	-0.16723	-0.04576	0.033424	0.120574						R2	0.034762	0.034762	0.09691	-0.36382	-0.14197	-0.26116
R3	-0.30553	-0.14792	-0.2309	0.100371	0.100371	0.158362						R3	-0.12494	-0.17609	-0.23408	-0.36382	-0.53991	-0.33579
R4	-0.30553	-0.2792	-0.14792	0.033424	-0.04576	0.0086						R4	-0.10146	-0.05799	-0.01848	-0.23888	-0.46073	-0.28464
R5	0.070133	0.058551	0.070133	0.380211	0.296665	0.240549						R5	-0.14976	-0.12494	0.034762	-0.30946	-0.28464	-0.30946
R6	-0.2309	-0.2309	-0.2792	0.079181	0.0086	0.100371						R6	-0.01848	-0.12494	-0.05799	-0.09275	-0.03476	-0.09275
R7	-0.12944	-0.2792	-0.25438	0.139879	0.033424	0.079181						R7	0.051153	-0.10146	0.017729	-0.0214	-0.19749	-0.23888
R8	-0.36352	-0.33356	-0.36352	0.120574	-0.04576	-0.04576						R8	0.082187	-0.10146	0.017729	-0.06279	-0.12494	-0.09275
R9	-0.25438	-0.30553	-0.2309	0.079181	0.139879	0.079181						R9	-0.03779	-0.17609	-0.23408	-0.14197	-0.1597	-0.14197
