# Supplementary material for: Surface-mediated bacteriophage defense incurs fitness tradeoffs for interbacterial antagonism
Source: EMBO J. 2025 Mar 10;44(9):2473–500. doi: 10.1038/s44318-025-00406-3 (PMC12048535; doi:10.1038/s44318-025-00406-3)
Supplement: Supplementary file 5 — Source data Fig. 1 [file 44318_2025_406_MOESM5_ESM.zip › Source data_Fig. 1/1C/Fig. 1C-coculture_agar.xlsx]

## Sheet: Fig. 1C
Donor (E. coli EDL933) : Recipient (Salmonella 14028 WT and Felix O1-resistant mutant R1-R9												Donor (E. cloacae) : Recipient (Salmonella 14028 WT and Felix O1-resistant mutant R1-R9
WT	0.012365	0.012365	-0.02584	-0.04475	0.050139	-0.01076						WT	-0.15127	-0.01296	0.121734	-0.14613	-0.06695	0.154902
R1	-0.07326	-0.06227	-0.01112	-0.04475	0.003026	-0.00612						R1	-3.05436	-1.73214	-2.57724	-2.8451	-2.24304	-2.14613
R2	-0.05154	0.012365	-0.06773	-0.025	-0.03476	-0.03973						R2	-3.05436	-2.75333	-2.57724	-2.54407	-2.8451	-2.36798
R3	-0.02088	-0.07326	-0.12026	-0.08162	-0.07615	-0.01546						R3	-2.75333	-3.05436	-3.05436	-2.8451	-2.24304	-2.54407
R4	-0.1141	-0.26639	-0.225	-0.07615	-0.1597	-0.25497						R4	-3.05436	-2.15127	-2.4523	-2.8451	-2.54407	-2.8451
R5	0.043242	-0.00157	0.025868	0.041945	-0.02985	-0.04475						R5	-3.05436	-1.47457	-2.35539	-2.24304	-1.58983	-1.94201
R6	-0.01597	-0.03594	0.043242	-0.0202	-0.05497	-0.02985						R6	-2.35539	-2.57724	-2.15127	-2	-2.8451	-1.89086
R7	-0.01597	-0.04628	-0.07887	-0.01546	0.011981	-0.06543						R7	-3.05436	-3.05436	-3.05436	-2.36798	-2.8451	-2.54407
R8	-0.10204	-0.04628	-0.02584	-0.11001	-0.06543	-0.12799						R8	-3.05436	-2.4523	-2.57724	-2.8451	-2.36798	-1.94201
R9	-0.1141	-0.06227	-0.17297	0.033592	-0.0202	0.003026						R9	-2.4523	-2.05436	-2.20926	-2.24304	-1.89086	-1.8451
Donor (E. coli EDL933) : Recipient (Salmonella 14028 WT and P22-resistant mutant R1-R9												Donor (E. cloacae) : Recipient (Salmonella 14028 WT and P22-resistant mutant R1-R9
WT	0.019183	0.015143	-0.03652	-0.07136	0.049688	0.012965						WT	-0.21725	0.116777	0.035472	0.115393	0.018483	-0.18564
R1	0.119298	-0.00992	0.09297	0.066947	-0.01336	0.083546						R1	-1.79704	-1.75564	-1.78844	-1.34054	-1.73848	-1.5044
R2	0.002793	0.006949	-0.06976	-0.05612	0.049688	-0.01336						R2	-1.86254	-2.00464	-1.70361	-1.45324	-1.70852	-1.39324
R3	-0.06485	-0.01424	-0.06	-0.11197	-0.08715	0.031714						R3	-3.19498	-2.38206	-2.71786	-1.25114	-1.58358	-1.58358
R4	0.08613	0.050218	-0.03197	0.006531	0.124939	-0.04869						R4	-2.89395	-2.65091	-2.79704	-2.10646	-2.88461	-1.93036
R5	-0.02747	-0.02747	-0.00564	0.124939	0.167228	0.129846						R5	-1.88322	-2.65091	-1.70361	-1.77066	-1.58358	-1.65416
R6	0.011065	-0.07472	-0.06485	0.031714	-0.01336	0.129846						R6	-3.19498	-3.19498	-3.49601	-2.88461	-1.98152	-2.88461
R7	0.015143	-0.10043	-0.02301	0.124939	0.134699	0.06127						R7	-3.19498	-3.49601	-3.49601	-1.46963	-1.62933	-1.52288
R8	-0.15691	-0.11115	-0.15092	-0.0202	0.037789	0.114955						R8	-1.85255	-1.56151	-1.70361	-1.18564	-1.23139	-1.12118
R9	-0.17539	-0.14501	-0.18817	0.037789	0.049688	0.031714						R9	-2.03361	-2.49601	-2.08103	-1.73848	-1.65416	-1.30482
Donor (E. coli EDL933) : Recipient (Salmonella 14028 WT and Chi-resistant mutant R1-R9												Donor (E. cloacae) : Recipient (Salmonella 14028 WT and Chi-resistant mutant R1-R9
WT	0.051153	0.079181	-0.1707	-0.01022	-0.01022	0.019744						WT	-0.00955	0.115393	-0.14424	-0.08052	-0.13167	0.15557
R1	0.273001	0.153815	0.021189	0.275017	0.074102	0.258626						R1	-0.03951	0.093117	0.069636	-0.13167	-0.1597	-0.18966
R2	0.079181	0.255273	-0.12494	-0.0424	-0.15635	-0.15635						R2	-0.07169	-0.03951	0.018483	-0.08052	-0.25661	-0.2944
R3	-0.12494	0.021189	-0.1707	-0.11495	0.019744	-0.11495						R3	0.069636	-0.00955	-0.14424	-0.18966	-0.1597	-0.33579
R4	-0.27984	-0.42597	-0.52288	-0.11495	-0.25326	-0.3782						R4	0.115393	0.176091	0.194575	0.243991	0.169358	0.079181
R5	0.10551	-0.04576	-0.08355	-0.31125	-0.11495	0.019744						R5	0.069636	0.044812	-0.03951	-0.13167	-0.18966	-0.25661
R6	0.079181	0.153815	0.051153	0.165872	-0.0424	-0.11495						R6	0.044812	-0.10646	-0.07169	-0.1597	-0.2944	-0.18966
R7	-0.011	-0.04576	-0.1707	-0.07717	-0.01022	-0.01022						R7	-0.03951	0.093117	-0.10646	-0.22185	-0.10534	-0.13167
R8	-0.22185	-0.011	-0.22185	-0.2021	0.047773	-0.25326						R8	-0.10646	0.069636	-0.10646	-0.25661	-0.22185	-0.13167
R9	0.051153	-0.04576	-0.08355	-0.07717	0.019744	-0.15635						R9	-0.00955	-0.07169	0.018483	-0.1597	-0.1597	-0.18966
