# Supplementary material for: Surface-mediated bacteriophage defense incurs fitness tradeoffs for interbacterial antagonism
Source: EMBO J. 2025 Mar 10;44(9):2473–500. doi: 10.1038/s44318-025-00406-3 (PMC12048535; doi:10.1038/s44318-025-00406-3)
Supplement: Supplementary file 6 — Source data Fig. 2 [file 44318_2025_406_MOESM6_ESM.zip]

Archive with 17 entries (9 files):
- Source data_Fig. 2/.DS_Store
- Source data_Fig. 2/2A/
- Source data_Fig. 2/2A/Fig. 2A_LPS SDS_Felix O1.tiff
- Source data_Fig. 2/2B/
- Source data_Fig. 2/2B/Fig. 2B_LPS SDS_P22.tiff
- Source data_Fig. 2/2C/
- Source data_Fig. 2/2C/Fig. 2C_competition_wt_Felix O1.xlsx
- Source data_Fig. 2/2D/
- Source data_Fig. 2/2D/Fig. 2D_competition_wt_P22.xlsx
- Source data_Fig. 2/2E/
- Source data_Fig. 2/2E/Fig. 2E-competition_tssM_Felix O1.xlsx
- Source data_Fig. 2/2F/
- Source data_Fig. 2/2F/Fig. 2F-competition_tssM_P22.xlsx
- Source data_Fig. 2/2G/
- Source data_Fig. 2/2G/Fig. 2G-competition_cdiA_Felix O1.xlsx
- Source data_Fig. 2/2H/
- Source data_Fig. 2/2H/Fig. 2H-competition_cdiA_P22.xlsx
