# Supplementary material for: Surface-mediated bacteriophage defense incurs fitness tradeoffs for interbacterial antagonism
Source: EMBO J. 2025 Mar 10;44(9):2473–500. doi: 10.1038/s44318-025-00406-3 (PMC12048535; doi:10.1038/s44318-025-00406-3)
Supplement: Supplementary file 6 — Source data Fig. 2 [file 44318_2025_406_MOESM6_ESM.zip › Source data_Fig. 2/2C/Fig. 2C_competition_wt_Felix O1.xlsx]

## Sheet: Fig. 2C
Donor (E. cloacae) : Recipient (Salmonella 14028 WT and Felix O1-resistant mutant R1-R9
WT	0	0	0	0	0	0
R1	-2.62453	-2.98322	-2.8785	-2.7001	-2.733	-2.63152
R2	-2.44098	-2.19023	-1.93463	-2.56076	-2.59613	-2.51583
R3	-2.62573	-2.98008	-2.51329	-2.87502	-2.47336	-2.71465
R4	-2.37685	-2.3191	-2.44369	-2.55125	-2.47138	-2.25909
R5	-2.82401	-2.70403	-3.1577	-2.64027	-2.81885	-3.17953
R6	-2.66088	-2.44379	-2.44232	-3.08329	-2.75927	-2.56754
R7	-2.902	-2.73596	-2.67019	-2.9312	-3.05978	-3.00212
R8	-2.90755	-2.85055	-2.80764	-3.19907	-3.0048	-3.01997
R9	-2.71613	-3.2277	-2.92775	-2.35965	-3.05566	-2.41615
