# Supplementary material for: Surface-mediated bacteriophage defense incurs fitness tradeoffs for interbacterial antagonism
Source: EMBO J. 2025 Mar 10;44(9):2473–500. doi: 10.1038/s44318-025-00406-3 (PMC12048535; doi:10.1038/s44318-025-00406-3)
Supplement: Supplementary file 6 — Source data Fig. 2 [file 44318_2025_406_MOESM6_ESM.zip › Source data_Fig. 2/2D/Fig. 2D_competition_wt_P22.xlsx]

## Sheet: Fig. 2D
Donor (E. cloacae) : Recipient (Salmonella 14028 WT and P22-resistant mutant R1-R9
WT	0	0	0	0	0	0
R1	-0.86056	-0.63565	-0.89513	-1.01348	-0.82147	-0.92925
R2	-0.62063	-0.38146	-0.45882	-0.38441	-0.33883	-0.33859
R3	-0.65517	-0.85718	-1.26376	-2.30961	-2.14292	-2.34587
R4	-2.48649	-2.4262	-2.53498	-2.50905	-2.42853	-2.53079
R5	-0.68407	-0.72135	-0.78808	-0.69107	-0.862	-0.68507
R6	-1.70939	-1.62631	-1.74466	-1.188	-1.15372	-1.27398
R7	-1.49471	-1.53498	-1.51254	-2.56111	-2.48748	-2.79926
R8	-0.90264	-0.64913	-0.68166	-1.0351	-1.04009	-1.1147
R9	0.129515	0.088603	0.125183	-0.94465	-1.12741	-1.02971
