# Supplementary material for: Surface-mediated bacteriophage defense incurs fitness tradeoffs for interbacterial antagonism
Source: EMBO J. 2025 Mar 10;44(9):2473–500. doi: 10.1038/s44318-025-00406-3 (PMC12048535; doi:10.1038/s44318-025-00406-3)
Supplement: Supplementary file 6 — Source data Fig. 2 [file 44318_2025_406_MOESM6_ESM.zip › Source data_Fig. 2/2E/Fig. 2E-competition_tssM_Felix O1.xlsx]

## Sheet: Fig. 2E
Donor (E. cloacae ΔtssM) : Recipient (Salmonella 14028 WT and Felix O1-resistant mutant R1-R9
WT	0	0	0	0	0	0
R1	-0.11095	-0.08672	0.098515	-0.0535	-0.86469	-0.43491
R2	0.170593	-0.17744	-0.01614	-0.16139	-0.21427	-0.0014
R3	-0.66186	-0.23514	-0.32768	-0.56838	-0.3372	-0.23584
R4	-0.06519	0.315486	-0.11798	-0.26084	-0.07025	-0.39432
R5	-0.1567	-0.22681	-0.04562	-0.04039	-0.52247	-0.40648
R6	-0.3006	-0.03815	0.373265	-0.32346	-0.29863	-0.41831
R7	0.075339	-0.08371	-0.11865	-0.26008	-0.25049	0.079032
R8	0.099837	-0.12093	-0.16935	-0.49285	-0.30114	-0.17118
R9	0.088033	0.046652	0.040679	-0.24311	-0.49955	-0.5539
