# Supplementary material for: Surface-mediated bacteriophage defense incurs fitness tradeoffs for interbacterial antagonism
Source: EMBO J. 2025 Mar 10;44(9):2473–500. doi: 10.1038/s44318-025-00406-3 (PMC12048535; doi:10.1038/s44318-025-00406-3)
Supplement: Supplementary file 6 — Source data Fig. 2 [file 44318_2025_406_MOESM6_ESM.zip › Source data_Fig. 2/2F/Fig. 2F-competition_tssM_P22.xlsx]

## Sheet: Fig. 2F
Donor (E. cloacae ΔtssM) : Recipient (Salmonella 14028 WT and P22-resistant mutant R1-R9
WT	0	0	0	0	0	0
R1	0.245369	0.107066	0.084152	-0.05327	-0.04178	-0.15652
R2	-0.00357	0.090148	0.136999	0.015412	0.059685	0.616024
R3	-0.24772	-0.095	0.310693	0.009017	0.249942	0.554052
R4	-0.00269	0.224972	0.085668	-0.06897	0.104998	-0.2631
R5	-0.39599	-0.27688	0.293332	0.305384	-0.02716	-0.15541
R6	-0.29006	-0.0576	0.015695	-0.01958	0.422495	0.267311
R7	0.08233	-0.20093	0.003402	-0.12044	0.048756	0.068786
R8	0.201165	0.018732	-0.36733	-0.04805	0.155337	0.245896
R9	-0.26492	0.005405	-0.00623	-0.04258	0.377335	-0.3211
