# Supplementary material for: Surface-mediated bacteriophage defense incurs fitness tradeoffs for interbacterial antagonism
Source: EMBO J. 2025 Mar 10;44(9):2473–500. doi: 10.1038/s44318-025-00406-3 (PMC12048535; doi:10.1038/s44318-025-00406-3)
Supplement: Supplementary file 6 — Source data Fig. 2 [file 44318_2025_406_MOESM6_ESM.zip › Source data_Fig. 2/2G/Fig. 2G-competition_cdiA_Felix O1.xlsx]

## Sheet: Fig. 2G
Donor (E. cloacae ΔcdiA) : Recipient (Salmonella 14028 WT and Felix O1-resistant mutant R1-R9
WT	0	0	0	0	0	0
R1	-2.21613	-1.97357	-2.24734	-1.99032	-2.54782	-2.1279
R2	-1.9106	-2.23928	-2.16208	-2.20945	-2.16737	-2.44651
R3	-2.40061	-2.08762	-2.04067	-2.44141	-2.04515	-2.40904
R4	-2.19868	-2.16503	-2.08995	-2.28444	-2.49657	-2.78161
R5	-2.00739	-1.9383	-2.10242	-1.98267	-1.87915	-2.24153
R6	-1.71345	-2.03135	-1.87997	-1.63941	-2.16203	-1.9128
R7	-2.23613	-2.25519	-2.03989	-2.47154	-2.39896	-2.53679
R8	-2.11796	-2.24062	-2.35654	-2.24973	-2.46642	-2.46755
R9	-1.90874	-1.89752	-2.04077	-2.20312	-2.71948	-2.30828
