# Supplementary material for: Surface-mediated bacteriophage defense incurs fitness tradeoffs for interbacterial antagonism
Source: EMBO J. 2025 Mar 10;44(9):2473–500. doi: 10.1038/s44318-025-00406-3 (PMC12048535; doi:10.1038/s44318-025-00406-3)
Supplement: Supplementary file 6 — Source data Fig. 2 [file 44318_2025_406_MOESM6_ESM.zip › Source data_Fig. 2/2H/Fig. 2H-competition_cdiA_P22.xlsx]

## Sheet: Fig. 2H
Donor (E. cloacae ΔcdiA) : Recipient (Salmonella 14028 WT and P22-resistant mutant R1-R9
WT	0	0	0	0	0	0
R1	-0.53733	-0.51384	-0.818	-1.05873	-1.18313	-1.63224
R2	-0.37794	-0.64704	-0.3166	-0.73769	-0.52859	-0.60859
R3	-2.1098	-2.28055	-2.21159	-2.62717	-2.50947	-2.52976
R4	-1.84189	-1.82149	-2.00022	-3.00158	-3.22554	-2.75735
R5	-0.67381	-0.344	-0.51225	-1.26358	-1.3094	-1.23062
R6	-2.10073	-1.90361	-2.22458	-3.12402	-2.65956	-3.02344
R7	-1.66823	-1.65334	-1.53503	-3.20389	-3.26189	-3.62322
R8	-0.71401	-0.45769	-0.4273	-0.54995	-0.92955	-0.74781
R9	-0.22995	-0.78421	-0.68225	0.014141	-0.0248	-0.14794
