# Supplementary material for: Surface-mediated bacteriophage defense incurs fitness tradeoffs for interbacterial antagonism
Source: EMBO J. 2025 Mar 10;44(9):2473–500. doi: 10.1038/s44318-025-00406-3 (PMC12048535; doi:10.1038/s44318-025-00406-3)
Supplement: Supplementary file 7 — Source data Fig. 3 [file 44318_2025_406_MOESM7_ESM.zip]

Archive with 19 entries (10 files):
- Source data_Fig. 3/.DS_Store
- Source data_Fig. 3/3B/
- Source data_Fig. 3/3B/Fig 3B-competition_main.xlsx
- Source data_Fig. 3/3C/
- Source data_Fig. 3/3C/Fig. 3C-LPS SDS_main.tiff
- Source data_Fig. 3/3D/
- Source data_Fig. 3/3D/Fig 3D-competition_side.xlsx
- Source data_Fig. 3/3E/
- Source data_Fig. 3/3E/Fig. 3E-LPS SDS_side.tiff
- Source data_Fig. 3/3F/
- Source data_Fig. 3/3F/Fig. 3F-LPS SDS_O-Ag.tiff
- Source data_Fig. 3/3G/
- Source data_Fig. 3/3G/Fig 3G-competition_O-Ag.xlsx
- Source data_Fig. 3/3H/
- Source data_Fig. 3/3H/Fig. 3H-LPS SDS_O-Ag o_e.tiff
- Source data_Fig. 3/3I/
- Source data_Fig. 3/3I/Fig 3I-competition_O-Ag o_e.xlsx
- Source data_Fig. 3/3J/
- Source data_Fig. 3/3J/Fig 3J-competition_Sen, Eco, Cro.xlsx
