# Supplementary material for: Surface-mediated bacteriophage defense incurs fitness tradeoffs for interbacterial antagonism
Source: EMBO J. 2025 Mar 10;44(9):2473–500. doi: 10.1038/s44318-025-00406-3 (PMC12048535; doi:10.1038/s44318-025-00406-3)
Supplement: Supplementary file 7 — Source data Fig. 3 [file 44318_2025_406_MOESM7_ESM.zip › Source data_Fig. 3/3B/Fig 3B-competition_main.xlsx]

## Sheet: Fig 3B
Attacker: E. cloacae WT
WT	0	0	0	0	0	0
∆waaL	-1.52832	-1.18136	-1.40764	-1.59559	-1.8713	-2.31111
∆waaJ	-1.42749	-1.45653	-1.68489	-2.11415	-2.39173	-2.57258
∆waaO	-1.27675	-1.25014	-1.46377	-1.57572	-1.84632	-1.8588
∆waaG	-1.73774	-2.29609	-2.03167	-2.28096	-2.22198	-2.38708
