# Supplementary material for: Surface-mediated bacteriophage defense incurs fitness tradeoffs for interbacterial antagonism
Source: EMBO J. 2025 Mar 10;44(9):2473–500. doi: 10.1038/s44318-025-00406-3 (PMC12048535; doi:10.1038/s44318-025-00406-3)
Supplement: Supplementary file 7 — Source data Fig. 3 [file 44318_2025_406_MOESM7_ESM.zip › Source data_Fig. 3/3D/Fig 3D-competition_side.xlsx]

## Sheet: Fig 3D
Attacker: E. cloacae WT
WT	0	0	0	0	0	0
∆waaK	-1.82089	-1.73266	-1.57177	-2.21378	-2.49978	-2.60177
∆waaB	0.055309	0.090569	0.240986	-0.00717	-0.09704	-0.02755
∆waaQ	0.019478	-0.12351	-0.16828	-0.49759	-0.11516	-0.20026
∆waaY	-0.42819	-0.38905	-0.0234	-0.30662	-0.11894	-0.1289
