# Supplementary material for: Surface-mediated bacteriophage defense incurs fitness tradeoffs for interbacterial antagonism
Source: EMBO J. 2025 Mar 10;44(9):2473–500. doi: 10.1038/s44318-025-00406-3 (PMC12048535; doi:10.1038/s44318-025-00406-3)
Supplement: Supplementary file 7 — Source data Fig. 3 [file 44318_2025_406_MOESM7_ESM.zip › Source data_Fig. 3/3G/Fig 3G-competition_O-Ag.xlsx]

## Sheet: Fig 3G
Attacker: E. cloacae WT
WT	0	0	0	0	0	0
∆waaL	-1.32972	-1.5557	-1.0684	-1.42543	-1.16647	-1.29918
∆wzzB	-1.03932	-0.61088	-0.78873	-1.18753	-0.79428	-1.05911
∆fepB	-0.11072	-0.16873	-0.27354	-0.2264	-0.12077	0.111769
