# Supplementary material for: Surface-mediated bacteriophage defense incurs fitness tradeoffs for interbacterial antagonism
Source: EMBO J. 2025 Mar 10;44(9):2473–500. doi: 10.1038/s44318-025-00406-3 (PMC12048535; doi:10.1038/s44318-025-00406-3)
Supplement: Supplementary file 7 — Source data Fig. 3 [file 44318_2025_406_MOESM7_ESM.zip › Source data_Fig. 3/3I/Fig 3I-competition_O-Ag o_e.xlsx]

## Sheet: Fig 3I
Attacker: E. cloacae WT
WT pPSV39 EV	0	0	0	0	0	0
∆wzzB pPSV39 EV	0.1582	0.0653	0.1284	0.139714	0.167052	0.136387
∆fepE pPSV39 EV	0.5875	1.7934	1.4572	0.635939	0.779409	0.514565
WT pPSV39 wzzB	0.1284	0.4248	1.0689	0.805844	0.684458	0.542624
WT pPSV39 fepE	3.6955	3.4386	1.0224	13.6079	8.01016	13.9163
