# Supplementary material for: Surface-mediated bacteriophage defense incurs fitness tradeoffs for interbacterial antagonism
Source: EMBO J. 2025 Mar 10;44(9):2473–500. doi: 10.1038/s44318-025-00406-3 (PMC12048535; doi:10.1038/s44318-025-00406-3)
Supplement: Supplementary file 7 — Source data Fig. 3 [file 44318_2025_406_MOESM7_ESM.zip › Source data_Fig. 3/3J/Fig 3J-competition_Sen, Eco, Cro.xlsx]

## Sheet: Fig 3J
Attacker: E. cloacae WT
Salmonella WT	0	0	0	0	0	0
Salmonella ∆waaO	-2.01821	-2.23668	-1.63742	-1.32869	-1.71424	-1.47128
EHEC WT	0	0	0	0	0	0
EHEC ∆waaO	-1.36287	-1.13833	-1.2593	-1.38337	-1.62055	-1.61597
Cr WT	0	0	0	0	0	0
Cr ∆waaO	-2.28071	-2.42313	-2.53214	-2.31696	-2.44157	-2.44954
