# Supplementary material for: Surface-mediated bacteriophage defense incurs fitness tradeoffs for interbacterial antagonism
Source: EMBO J. 2025 Mar 10;44(9):2473–500. doi: 10.1038/s44318-025-00406-3 (PMC12048535; doi:10.1038/s44318-025-00406-3)
Supplement: Supplementary file 8 — Source data Fig. 4 [file 44318_2025_406_MOESM8_ESM.zip]

Archive with 12 entries (8 files):
- Source data_Fig. 4/.DS_Store
- Source data_Fig. 4/4D/
- Source data_Fig. 4/4D/Fig. 4D-LPS SDS_TSP.tiff
- Source data_Fig. 4/4E/
- Source data_Fig. 4/4E/Thumbs.db
- Source data_Fig. 4/4E/TSP catalytic mutant.tif
- Source data_Fig. 4/4E/TSP.tif
- Source data_Fig. 4/4E/without TSP.tif
- Source data_Fig. 4/4F/
- Source data_Fig. 4/4F/Fig. 4F-competition-E.cloaWT_TSP.xlsx
- Source data_Fig. 4/4G/
- Source data_Fig. 4/4G/Fig. 4G-competition-E.cloatssM_TSP.xlsx
