# Supplementary material for: Surface-mediated bacteriophage defense incurs fitness tradeoffs for interbacterial antagonism
Source: EMBO J. 2025 Mar 10;44(9):2473–500. doi: 10.1038/s44318-025-00406-3 (PMC12048535; doi:10.1038/s44318-025-00406-3)
Supplement: Supplementary file 8 — Source data Fig. 4 [file 44318_2025_406_MOESM8_ESM.zip › Source data_Fig. 4/4F/Fig. 4F-competition-E.cloaWT_TSP.xlsx]

## Sheet: Fig. 4F
Donor (E. cloacae) : Recipient (Salmonella 14028 WT)
WT	0	0	0	0	0	0
WT+TSP	-2.0527	-2.15128	-1.99623	-1.83544	-1.79436	-1.79886
WT+TSP (D392N)	-0.30984	0.313479	-0.02074	0.626648	0.432177	0.428107
∆waaL	-2.09944	-2.10664	-1.89565	-1.73824	-1.92361	-1.82864
