# Supplementary material for: Surface-mediated bacteriophage defense incurs fitness tradeoffs for interbacterial antagonism
Source: EMBO J. 2025 Mar 10;44(9):2473–500. doi: 10.1038/s44318-025-00406-3 (PMC12048535; doi:10.1038/s44318-025-00406-3)
Supplement: Supplementary file 8 — Source data Fig. 4 [file 44318_2025_406_MOESM8_ESM.zip › Source data_Fig. 4/4G/Fig. 4G-competition-E.cloatssM_TSP.xlsx]

## Sheet: Fig. 4G
Donor (E. cloacae ΔtssM) : Recipient (Salmonella 14028 WT)
WT	0	0	0	0	0	0
WT+TSP	-0.48152	-0.15799	-0.21721	0.003416	-0.05718	0.03067
WT+TSP (D392N)	-0.34896	-0.19319	-0.11891	0.057116	0.214802	0.059693
∆waaL	-0.42785	-0.09099	-0.37782	0.178472	0.112961	0.021946
