# Supplementary material for: Surface-mediated bacteriophage defense incurs fitness tradeoffs for interbacterial antagonism
Source: EMBO J. 2025 Mar 10;44(9):2473–500. doi: 10.1038/s44318-025-00406-3 (PMC12048535; doi:10.1038/s44318-025-00406-3)
Supplement: Supplementary file 9 — Source data Fig. 5 [file 44318_2025_406_MOESM9_ESM.zip]

Archive with 17 entries (11 files):
- Source data_Fig. 5/.DS_Store
- Source data_Fig. 5/5B/
- Source data_Fig. 5/5B/Fig. 5B-competition-Ecloa_Live.xlsx
- Source data_Fig. 5/5D/
- Source data_Fig. 5/5D/Fig. 5D-spot assay.tif
- Source data_Fig. 5/5E/
- Source data_Fig. 5/5E/Fig. 5E-competition_dead.xlsx
- Source data_Fig. 5/5F/
- Source data_Fig. 5/5F/.DS_Store
- Source data_Fig. 5/5F/phage As1.tif
- Source data_Fig. 5/5F/phage As2.tif
- Source data_Fig. 5/5F/phage As3.tif
- Source data_Fig. 5/5F/phage As4.tif
- Source data_Fig. 5/5G/
- Source data_Fig. 5/5G/Fig. 5G-competition-WT_As.xlsx
- Source data_Fig. 5/5H/
- Source data_Fig. 5/5H/Fig. 5H-competition-tssM_As.xlsx
