# Supplementary material for: Surface-mediated bacteriophage defense incurs fitness tradeoffs for interbacterial antagonism
Source: EMBO J. 2025 Mar 10;44(9):2473–500. doi: 10.1038/s44318-025-00406-3 (PMC12048535; doi:10.1038/s44318-025-00406-3)
Supplement: Supplementary file 9 — Source data Fig. 5 [file 44318_2025_406_MOESM9_ESM.zip › Source data_Fig. 5/5B/Fig. 5B-competition-Ecloa_Live.xlsx]

## Sheet: Fig. 5B
Donor (E. cloacae) : Recipient (Salmonella 14028 WT)								Donor (E. cloacae ΔtssM) : Recipient (Salmonella 14028 WT)
WT	0	0	0	0	0	0		WT	0	0	0	0	0	0
Felix O1	0.007934	-0.298681	-0.424739	-0.002853	0.404847	-0.246482		Felix O1	0.239084	-0.248506	0.095803	0.170628	-0.155213	0.319396
P22	-1.70534	-1.6806	-1.86737	-1.46271	-1.22888	-1.50422		P22	0.006883	-0.083995	-0.104305	-0.212669	-0.047783	0.045194
Chi	-0.132107	0.23901	-0.281731	0.116175	-0.009381	0.148987		Chi	-0.009534	0.160063	0.320892	0.319881	-0.061731	-0.211763
