# Supplementary material for: Surface-mediated bacteriophage defense incurs fitness tradeoffs for interbacterial antagonism
Source: EMBO J. 2025 Mar 10;44(9):2473–500. doi: 10.1038/s44318-025-00406-3 (PMC12048535; doi:10.1038/s44318-025-00406-3)
Supplement: Supplementary file 9 — Source data Fig. 5 [file 44318_2025_406_MOESM9_ESM.zip › Source data_Fig. 5/5E/Fig. 5E-competition_dead.xlsx]

## Sheet: Fig. 5E
Donor (E. cloacae) : Recipient (Salmonella 14028 WT)								Donor (E. cloacae ΔtssM) : Recipient (Salmonella 14028 WT)
WT	0	0	0	0	0	0		WT	0	0	0	0	0	0
Felix O1	-0.21681	-0.01776	-0.09734	0.134233	-0.30574	0.011201		Felix O1	-0.08847	0.069412	-0.16871	-0.10579	0.058023	-0.07806
P22	-1.1598	-1.00312	-1.04762	-1.02598	-1.04551	-0.97449		P22	-0.01121	-0.0917	-0.13991	-0.09155	0.029705	-0.0517
Chi	-0.20765	0.035781	-0.12805	-0.08005	-0.1638	-0.04926		Chi	0.038631	0.110405	0.097965	0.102545	0.174371	-0.18334
∆waaL	-2.6201	-2.97313	-2.62943	-2.45619	-2.81226	-2.67582		∆waaL	0.044485	0.083373	0.022109	-0.00479	0.188641	-0.03175
