# Supplementary material for: Surface-mediated bacteriophage defense incurs fitness tradeoffs for interbacterial antagonism
Source: EMBO J. 2025 Mar 10;44(9):2473–500. doi: 10.1038/s44318-025-00406-3 (PMC12048535; doi:10.1038/s44318-025-00406-3)
Supplement: Supplementary file 9 — Source data Fig. 5 [file 44318_2025_406_MOESM9_ESM.zip › Source data_Fig. 5/5G/Fig. 5G-competition-WT_As.xlsx]

## Sheet: Fig. 5G
Donor (E. cloacae) : Recipient (Salmonella 14028 WT)
WT	0	0	0	0	0	0
ΔwaaL	-2.19355	-2.12429	-2.26916	-2.54412	-2.56451	-2.3909
P22	-1.37178	-1.18666	-1.62038	-1.93975	-1.87831	-1.9075
As1	-1.73093	-1.50334	-1.73483	-1.87322	-1.5833	-1.71408
As2	0.040876	0.0667121	-0.0549074	-0.226104	-0.30868	0.0386697
As3	-1.16535	-1.02617	-1.31793	-1.68794	-1.93088	-1.80333
As4	-0.11161	0.274056	0.182706	0.129329	0.0246449	0.130273
