# Supplementary material for: Surface-mediated bacteriophage defense incurs fitness tradeoffs for interbacterial antagonism
Source: EMBO J. 2025 Mar 10;44(9):2473–500. doi: 10.1038/s44318-025-00406-3 (PMC12048535; doi:10.1038/s44318-025-00406-3)
Supplement: Supplementary file 9 — Source data Fig. 5 [file 44318_2025_406_MOESM9_ESM.zip › Source data_Fig. 5/5H/Fig. 5H-competition-tssM_As.xlsx]

## Sheet: Fig. 5H
Donor (E. cloacae ΔtssM) : Recipient (Salmonella 14028 WT)
WT	0	0	0	0	0	0
ΔwaaL	-0.392019	-0.0511947	-0.0239172	-0.233219	0.0848439	-0.153495
P22	-0.388268	-0.0650846	-0.193319	0.0573076	-0.203221	0.229942
As1	0.662028	-0.0307566	0.093095	0.256422	0.0498853	-0.0413703
As2	-0.121791	-0.0717824	-0.277429	0.0389662	-0.281252	-0.167184
As3	-0.533725	-0.0842954	-0.149621	0.044226	-0.0449679	-0.325312
As4	-0.326076	0.0598737	-0.234661	0.0528563	-0.113331	-0.143196
