# Supplementary material for: Surface-mediated bacteriophage defense incurs fitness tradeoffs for interbacterial antagonism
Source: EMBO J. 2025 Mar 10;44(9):2473–500. doi: 10.1038/s44318-025-00406-3 (PMC12048535; doi:10.1038/s44318-025-00406-3)
Supplement: Supplementary file 10 — Source data Fig. 6 [file 44318_2025_406_MOESM10_ESM.zip]

Archive with 22 entries (13 files):
- Source data_Fig. 6/.DS_Store
- Source data_Fig. 6/6A/
- Source data_Fig. 6/6A/Fig. 6A-NPN.xlsx
- Source data_Fig. 6/6B/
- Source data_Fig. 6/6B/Fig. 6B-VAN.xlsx
- Source data_Fig. 6/6D/
- Source data_Fig. 6/6D/Fig. 6D.tif
- Source data_Fig. 6/6D/Fig. 6D-raw image in 2D.tiff
- Source data_Fig. 6/6E/
- Source data_Fig. 6/6E/Fig. 6E.tif
- Source data_Fig. 6/6E/Fig. 6E-raw image in 2D.tiff
- Source data_Fig. 6/6F/
- Source data_Fig. 6/6F/Fig. 6F.tif
- Source data_Fig. 6/6F/Fig. 6F-raw image in 2D.tiff
- Source data_Fig. 6/6H/
- Source data_Fig. 6/6H/Fig. 6H-AFM force_WT.xlsx
- Source data_Fig. 6/6I/
- Source data_Fig. 6/6I/Fig. 6I-AFM force_wzzB.xlsx
- Source data_Fig. 6/6J/
- Source data_Fig. 6/6J/Fig. 6J-AFM force_waaL.xlsx
- Source data_Fig. 6/6K/
- Source data_Fig. 6/6K/Fig. 6K-LPS length.xlsx
