# Supplementary material for: Surface-mediated bacteriophage defense incurs fitness tradeoffs for interbacterial antagonism
Source: EMBO J. 2025 Mar 10;44(9):2473–500. doi: 10.1038/s44318-025-00406-3 (PMC12048535; doi:10.1038/s44318-025-00406-3)
Supplement: Supplementary file 10 — Source data Fig. 6 [file 44318_2025_406_MOESM10_ESM.zip › Source data_Fig. 6/6A/Fig. 6A-NPN.xlsx]

## Sheet: Fig. 6A
WT	WT+EDTA	∆wzzB	∆waaL
1.23816	2.05027	1.10524	1.40501
1.15486	2.09595	1.05167	1.28994
1.19043	2.0014	1.05432	1.29995
1.16289	2.07878	1.01124	1.23655
1.16455	2.0611	1.04291	1.29437
1.1086	1.99093	0.942825	1.18497
