# Supplementary material for: Surface-mediated bacteriophage defense incurs fitness tradeoffs for interbacterial antagonism
Source: EMBO J. 2025 Mar 10;44(9):2473–500. doi: 10.1038/s44318-025-00406-3 (PMC12048535; doi:10.1038/s44318-025-00406-3)
Supplement: Supplementary file 10 — Source data Fig. 6 [file 44318_2025_406_MOESM10_ESM.zip › Source data_Fig. 6/6B/Fig. 6B-VAN.xlsx]

## Sheet: Fig. 6B
WT	WT+1mM EDTA	∆wzzB	∆waaL
130000000	3700000	120000000	210000000
110000000	3700000	90000000	210000000
90000000	3800000	170000000	160000000
