# Supplementary material for: Surface-mediated bacteriophage defense incurs fitness tradeoffs for interbacterial antagonism
Source: EMBO J. 2025 Mar 10;44(9):2473–500. doi: 10.1038/s44318-025-00406-3 (PMC12048535; doi:10.1038/s44318-025-00406-3)
Supplement: Supplementary file 10 — Source data Fig. 6 [file 44318_2025_406_MOESM10_ESM.zip › Source data_Fig. 6/6H/Fig. 6H-AFM force_WT.xlsx]

## Sheet: Fig. 6H
nm	nN			nm	nN			nm	nN			nm	nN			nm	nN			nm	nN			nm	nN			nm	nN			nm	nN			nm	nN
0	-1.846368			0	-2.288078,-2.288213			0	-1.971267			0	-1.274587			0	-2.027165,-1.973611			0	-2.088834			0	-1.779726,-1.726417			0	-2.115823,-2.116184			0	-1.953615			0	-1.6971
0.1	-1.900285			0.1	-2.288349			0.1	-2.079135,-2.025899			0.1	-1.544231			0.1	-1.973583			0.1	-2.142778,-2.143094			0.1	-1.726737			0.1	-2.116546			0.1	-2.061436			0.1	-1.804336
0.2	-1.954203,-1.954485			0.2	-2.288484			0.2	-2.026366			0.2	-1.437368,-1.330508			0.2	-1.973554			0.2				0.2	-1.727056,-1.727376			0.2	-2.170547			0.2	-2.061914,-2.008722			0.2	-1.804433,-1.804532
0.3	-1.954765			0.3	-2.342201			0.3	-2.080534			0.3	-1.33122			0.3	-2.027049			0.3	-2.304285			0.3				0.3	-2.170908			0.3	-2.062869			0.3	-1.858195
0.4	-2.008682			0.4	-2.342337,-2.342472			0.4	-2.081002			0.4	-1.439502			0.4	-2.080545,-2.080516			0.4	-2.411856			0.4	-1.834947,-1.835266			0.4	-2.224906			0.4	-2.063347			0.4	-1.911861
0.5	-2.062599			0.5	-2.39619			0.5	-2.081468,-2.081934			0.5	-1.547788			0.5	-2.134011			0.5	-2.412173,-2.358862			0.5	-1.889213			0.5	-2.225268,-2.225629			0.5	-2.063824			0.5	-1.911959
0.6	-2.062881			0.6	-2.396324			0.6	-2.082402			0.6				0.6	-2.133982			0.6	-2.305552			0.6	-1.889533			0.6	-2.172354			0.6	-2.117975			0.6	-1.858487,-1.858584
0.7	-2.116799			0.7	-2.39646			0.7	-2.136571			0.7	-1.656073			0.7	-2.187477			0.7	-2.305868			0.7	-1.889852			0.7	-2.172715			0.7	-2.172122,-2.1726			0.7	-1.805115
0.8	-2.170712,-2.117361			0.8	-2.396595			0.8	-2.137037			0.8	-1.764356			0.8	-2.187448			0.8	-2.359813,-2.306502			0.8	-1.890172			0.8	-2.226713			0.8	-2.173077			0.8	-1.805213
0.9	-2.117642			0.9	-2.450312			0.9	-2.191207			0.9	-1.872641			0.9	-2.18742			0.9	-2.306819			0.9	-1.944118			0.9	-2.280714			0.9	-2.227228			0.9	-1.805309,-1.805406
1	-2.117923			1	-2.450448,-2.450583			1	-2.191672			1	-1.873353			1	-2.294437			1	-2.253512,-2.200202			1	-1.998062			1	-2.281075,-2.281436			1	-2.227706			1	-1.805504
1.1	-2.171838			1.1	-2.504301			1.1	-2.192139			1.1	-1.874064,-1.874776			1.1	-2.347931			1.1	-2.146895			1.1	-1.998382,-1.998701			1.1	-2.281797			1.1	-2.228183			1.1	-1.752032,-1.644991
1.2	-2.17212			1.2	-2.504437			1.2	-2.246308,-2.193073			1.2	-1.875487			1.2	-2.347903,-2.29435			1.2	-2.200835			1.2	-1.99902			1.2	-2.335795			1.2	-2.228661,-2.229139			1.2	-1.698657
1.3	-2.226037,-2.172682			1.3	-2.504571			1.3	-2.247242			1.3	-1.876198			1.3	-2.29432			1.3	-2.308402			1.3	-2.052967			1.3	-2.336157			1.3	-2.229616			1.3	-1.85946
1.4	-2.119332			1.4	-2.504706,-2.504842			1.4	-2.247708			1.4	-1.87691			1.4	-2.294291			1.4	-2.308719,-2.309036			1.4	-2.106914			1.4	-2.336518			1.4	-2.230094			1.4	-1.80599,-1.64538
1.5	-2.119613,-2.119894			1.5	-2.504976			1.5	-2.301877			1.5	-1.877622			1.5	-2.347787			1.5	-2.309353			1.5	-2.107234			1.5	-2.390519,-2.390881			1.5	-2.284245			1.5	-1.591907,-1.538435
1.6	-2.120175			1.6	-2.558691			1.6	-2.356043			1.6	-1.932119			1.6	-2.347757,-2.347728			1.6	-2.256046,-2.202736			1.6	-2.107553			1.6	-2.391242			1.6	-2.284722			1.6	-1.538533
1.7	-2.17409			1.7	-2.558827			1.7	-2.35651,-2.303278			1.7	-1.986618			1.7	-2.347699			1.7	-2.149429			1.7	-2.161497			1.7	-2.391603			1.7	-2.33887			1.7	-1.53863
1.8	-2.228006			1.8	-2.558962			1.8	-2.357444			1.8	-2.041116			1.8	-2.34767			1.8	-2.149745,-2.096435			1.8	-2.215444			1.8	-2.391965			1.8	-2.339347,-2.339825			1.8	-1.538727,-1.485258
1.9	-2.228288			1.9	-2.559098,-2.559232			1.9	-2.411612			1.9	-2.095611,-2.096324			1.9	-2.401165			1.9	-1.989501,-1.936192			1.9	-2.269388,-2.216083			1.9	-2.392326			1.9	-2.340302			1.9	-1.538922
2	-2.228569			2	-2.559367			2	-2.465781			2	-2.097035			2	-2.347612,-2.347583			2	-1.990135			2	-2.270026			2	-2.446327,-2.446689			2	-2.394453			2	-1.646157
2.1	-2.282486			2.1	-2.613085			2.1	-2.466248			2.1	-2.151534			2.1	-2.294029			2.1	-2.097702			2.1	-2.270345			2.1	-2.39341			2.1	-2.394931			2.1	-1.646255
2.2	-2.282768,-2.28305			2.2	-2.61322			2.2	-2.520416			2.2	-2.152245			2.2	-2.294,-2.240448			2.2	-2.151646			2.2	-2.270664			2.2	-2.393771			2.2	-2.395408,-2.395886			2.2	-1.592783,-1.539311
2.3	-2.283331			2.3	-2.666938			2.3	-2.574585			2.3	-2.152956			2.3	-2.24042,-2.133341			2.3	-2.205587			2.3	-2.270984			2.3	-2.394133			2.3	-2.396364			2.3	-1.592978
2.4	-2.283613			2.4	-2.667073			2.4	-2.575053			2.4	-2.153668,-2.154379			2.4	-2.079788			2.4	-2.152279			2.4	-2.324932,-2.325251			2.4	-2.448134,-2.448495			2.4	-2.396841			2.4	-1.646644
2.5	-2.283894			2.5	-2.667209,-2.667344			2.5	-2.575518,-2.575986			2.5	-2.15509			2.5	-2.133284			2.5	-2.152596			2.5	-2.379198			2.5	-2.502492			2.5	-2.450992			2.5	-1.70031
2.6	-2.284176,-2.284456			2.6	-2.667479			2.6	-2.576452			2.6	-2.209589			2.6	-2.133254			2.6	-2.152913,-2.15323			2.6	-2.433142			2.6	-2.502854			2.6	-2.397796			2.6	-1.593269,-1.486231
2.7	-2.284738			2.7	-2.667614,-2.614166			2.7	-2.576919			2.7	-2.264088			2.7	-2.133225,-2.026147			2.7	-2.046293,-2.046609			2.7	-2.379837			2.7	-2.503215			2.7	-2.451947,-2.452425			2.7	-1.486328
2.8	-2.285019,-2.231664			2.8	-2.667884			2.8	-2.523685			2.8	-2.264798			2.8	-2.079642,-2.026088			2.8	-2.100553			2.8	-2.43378			2.8	-2.557216			2.8	-2.399229			2.8	-1.700701
2.9	-2.285582			2.9				2.9	-2.577852			2.9	-2.319297			2.9	-2.02606			2.9	-2.154497			2.9	-2.434099			2.9	-2.611214			2.9	-2.399706			2.9	-1.754367
3	-2.285864			3	-2.828768			3	-2.632021,-2.578787			3	-2.320008,-2.266933			3	-2.026031			3	-2.154813			3	-2.595299			3	-2.611576			3	-2.400184,-2.400661			3	-1.700894
3.1	-2.286146			3.1	-2.882483			3.1	-2.525551			3.1	-2.267645			3.1	-2.026001			3.1	-2.101503			3.1	-2.595618			3.1	-2.665577			3.1	-2.401139			3.1	-1.754561
3.2	-2.286426			3.2	-2.936201			3.2	-2.526018,-2.526485			3.2	-2.268356,-2.21528			3.2	-2.025972			3.2	-2.10182,-2.04851			3.2	-2.595938			3.2	-2.719578			3.2	-2.401617			3.2	-1.754658,-1.701187
3.3	-2.286708,-2.286989			3.3	-2.936337,-2.936472			3.3	-2.526951			3.3	-2.215992			3.3	-2.079468,-2.025914			3.3	-2.102454			3.3	-2.649885			3.3	-2.773576			3.3	-2.402094,-2.402572			3.3	-1.647714,-1.594242
3.4	-2.287271			3.4	-2.990189			3.4	-2.473716			3.4	-2.27049			3.4	-2.025885,-1.972331			3.4	-2.049143,-2.04946			3.4	-2.650204,-2.596895			3.4	-2.773937,-2.774298			3.4	-2.403049			3.4	-1.59434
3.5	-2.287552			3.5	-2.990325			3.5	-2.527884,-2.528351			3.5	-2.271201			3.5	-1.918777			3.5				3.5	-2.543587			3.5	-2.8283			3.5	-2.4572			3.5	-1.594437
3.6	-2.341469			3.6	-2.990459			3.6	-2.475117			3.6	-2.3257			3.6	-1.918748			3.6	-2.157031			3.6	-2.597534			3.6	-2.775021			3.6	-2.511347			3.6	-1.594534
3.7	-2.395387			3.7	-2.937012,-2.883564			3.7	-2.529285,-2.422348			3.7	-2.326412			3.7	-1.918719,-1.91869			3.7	-2.157347			3.7	-2.705105			3.7	-2.775382,-2.775743			3.7	-2.511825			3.7	-1.75534
3.8	-2.395668			3.8	-2.883698,-2.723088			3.8	-2.422815			3.8	-2.327123,-2.327834			3.8	-1.918661			3.8	-2.211288,-2.157981			3.8	-2.812681			3.8	-2.722468			3.8	-2.565976			3.8	-1.755437
3.9	-2.449585			3.9	-2.66964,-2.562609			3.9	-2.476983			3.9	-2.328545			3.9	-1.918632			3.9	-2.10467			3.9	-2.813			3.9	-2.72283,-2.669552			3.9	-2.51278,-2.513258			3.9	-1.809104
4	-2.557135			4	-2.562744,-2.562879			4	-2.531152			4	-2.329258,-2.276181			4	-1.918603			4	-2.158614			4	-2.759692,-2.706383			4	-2.562636,-2.562998			4				4	-1.755631,-1.70216
4.1	-2.664687			4.1	-2.455851,-2.295238,-2.134627,-2.027595,-1.866981			4.1	-2.477916,-2.478383			4.1	-2.33068			4.1	-1.972098			4.1	-2.212555,-2.10562			4.1	-2.706702			4.1	-2.456083,-2.402804			4.1	-2.621078			4.1	-1.809396
4.2	-2.772241			4.2	-1.70637,-1.652922			4.2	-2.47885,-2.157574			4.2	-2.331392			4.2	-2.025594,-1.97204			4.2	-2.105937,-2.052628			4.2	-2.707021,-2.707341			4.2	-2.403166			4.2	-2.67523,-2.622034			4.2
4.3	-2.826155			4.3	-1.653057,-1.59961			4.3	-2.371913,-2.158041			4.3	-2.332103			4.3	-2.025535			4.3	-1.99932,-1.94601			4.3	-2.761288			4.3	-2.457167,-2.350248			4.3	-2.568841,-2.408302			4.3	-1.970198
4.4	-2.880072			4.4	-1.438999			4.4	-2.051104,-2.051571			4.4	-2.332814,-2.279738			4.4	-2.025507			4.4				4.4	-2.761607			4.4	-2.243334			4.4	-2.40878,-2.409258			4.4	-2.023864,-1.970392
4.5	-2.826718			4.5	-1.492716,-1.385686,-1.117909,-0.9572947,-0.9574302			4.5				4.5	-2.28045			4.5	-1.971953,-1.971924			4.5	-2.053578,-2.053895			4.5	-2.815554			4.5	-2.350971			4.5	-2.356062			4.5	-1.863351,-1.809881
4.6	-2.827			4.6	-0.8503989,-0.6897873,-0.4220104,-0.3149798			4.6	-2.159442			4.6	-2.281162			4.6	-1.91837			4.6	-2.000587			4.6	-2.815874			4.6	-2.458612,-2.244418,-1.976586,-1.816031,-1.655476,-1.548562			4.6	-2.410213			4.6	-1.75641
4.7	-2.82728,-2.77393			4.7	-0.3151154,-0.2616667,-0.101056,0.7021417,0.9699186,1.07695			4.7	-2.321015			4.7	-2.281873			4.7	-1.918341			4.7	-2.054528			4.7	-2.816193			4.7	-1.495287			4.7	-2.518033			4.7	-1.810076,-1.756604
4.8	-2.720575,-2.559949,-2.399327			4.8	0.005972963,0.1665846,0.3807813			4.8	-2.321481,-2.160842,-2.053905			4.8	-2.336371,-2.337083			4.8	-1.971836			4.8	-2.001221,-2.001538			4.8	-2.816512,-2.816832			4.8	-1.495648			4.8	-2.518511,-2.411646,-2.197433,-1.876358			4.8	-1.810271
4.9	-2.399608,-2.238982,-2.185627			4.9	0.8624821,1.451351,1.719129,1.986906,2.040354,3.111196			4.9	-2.054371			4.9	-2.23022			4.9	-2.078856,-2.025302			4.9	-2.055478			4.9	-2.870776			4.9	-1.549646,-1.38909,-1.335816			4.9	-2.090567,-1.769493,-1.662624			4.9	-1.810367
5	-2.132276			5	0.8623473,1.022961,1.237155,2.040219,2.896998,3.218224			5	-2.054838,-2.001606			5	-2.284719			5	-1.971748			5	-2.055795			5	-2.817471			5	-1.282537,-1.014706,-0.8541508,-0.8008761			5	-1.716775			5	-1.756897,-1.703424
5.1	-2.132557,-1.971931,-1.864942,-1.704319,-1.490057			5.1	2.040085,2.200695,2.468475,3.110925,4.235345,4.503123,4.556571,5.091993,5.359769,5.466801			5.1	-2.055772,-1.091478,-0.7697353,-0.7165006			5.1	-2.339217			5.1	-2.025244			5.1	-2.109738			5.1	-2.81779,-2.764482			5.1	-0.8548737,-0.4801275,-0.2659332			5.1	-1.663579,-1.44937,-1.288831			5.1	-1.596382,-1.596479
5.2	-1.436705,-1.436987			5.2	3.11079,3.324984,3.485598,3.646209,3.913986,4.556436,4.663467,5.573829,5.734443,5.841471,8.197347			5.2	-1.948838,-1.8419,-1.627562,-1.466922,-0.7706682			5.2	-2.501287			5.2	-2.025216,-1.971662			5.2	-2.217305			5.2	-2.711173,-2.657868			5.2	-0.7479592,-0.2662943			5.2	-1.450326,-0.5939602			5.2	-1.596577
5.3	-1.490901			5.3	5.787756,6.055398,6.430341,6.590951,6.697983,6.912176,7.019208,7.875986,8.197212			5.3	-0.8248374,-0.07488259,0.1394546			5.3	-2.555785			5.3	-1.971632			5.3	-2.271249			5.3	-2.658187			5.3	-0.3739351,-0.2670172			5.3	-1.183398,-0.8618425,-0.4870946,-0.4338983,0.2619265			5.3
5.4	-1.43755			5.4	5.78762,7.019072,7.126103,7.39388,8.143497			5.4	-0.8253047,-0.6109658,-0.342925,0.1926901,0.1922229,0.835241,0.9958772,1.210218			5.4	-2.556497			5.4	-1.971603			5.4	-2.271566			5.4	-2.604879,-2.551571			5.4	-0.2137417,0.05372726			5.4	-1.611819,-1.45128,-0.3807061,-0.2738373,-0.05962834,0.2614486			5.4	-1.757382,-1.75748
5.5	-1.437831,-1.009592,-0.741697,-0.5274358,-0.4740851			5.5	8.143362,8.303973,9.000005,9.267782,9.32123			5.5	0.2991603,0.5134984,1.209752,1.316689,1.584729			5.5	-2.557208			5.5	-2.025099			5.5	-2.218256			5.5	-2.498266			5.5	-0.1604637,0.1070052,0.3748369,0.5890279,0.7495831,0.9101375,1.123971			5.5	0.2072982,1.331545,1.599427,1.759966			5.5	-1.704008
5.6	-1.491745,-1.277487,-0.3670938			5.6	8.357421,8.410868,8.625062,9.321095			5.6	1.584262			5.6	-2.557919,-2.558631			5.6	-2.078594			5.6	-2.218572,-2.21889			5.6	-2.498585			5.6	0.9097765,1.230886			5.6	0.2604937,0.4747027,0.6889149,0.7957804,1.009989,1.652146			5.6	-1.650536
5.7	-0.3673756,-0.3140208			5.7	9.374543			5.7	1.530094			5.7	-2.505556,-2.344908			5.7	-2.078566			5.7	-2.272833			5.7	-2.552528,-2.338344,-2.177784,-2.124479			5.7	1.069609,1.658549			5.7	2.133281,2.50851,2.561703			5.7	-1.704202
5.8	-0.3143026,-0.2609487							5.8	1.475925,1.529161,1.743499,2.01154,2.064774,2.225414,2.493455			5.8	-2.291834,-2.292544			5.8	-2.078536,-2.024983			5.8	-2.326774			5.8	-2.07117,-1.964237,-1.857301			5.8	1.069247,1.337079,1.711824,2.247129,2.300403,2.460959			5.8	1.383309,1.704383,2.507555,2.775438,2.989647,3.096512,3.738668,4.488166,4.756048			5.8	-1.757869
5.9	-0.2075948,0.06029817,0.2209212,0.274276							5.9	2.492987			5.9				5.9	-2.078478			5.9	-2.327091			5.9	-1.803996,-1.697063			5.9	1.657826,1.872018,2.406957			5.9	1.436501,3.042365,3.363441,4.594554			5.9	-1.811535
6	0.3276299,0.3809847							6	2.438819,2.599458,2.760094			6	-2.454614,-2.401542			6	-2.078449			6	-2.273783			6	-1.590127,-1.536822			6	3.263007,3.530839			6	3.095557,3.630846,3.68404,3.951924,4.540405,4.754615			6	-1.865199
6.1	0.4879744,0.702234,0.7555871,1.184108,1.452003,1.55899,3.486767,4.290169,5.039938							6.1	2.81333,2.973968,3.080904			6.1				6.1	-2.131944,-2.07839			6.1	-2.327724,-2.274417			6.1	-1.644394			6.1	2.245684,2.406235,2.620429,2.834621,3.048815,3.584117,3.583755			6.1	4.807809,5.771518,5.824714,6.360001,6.735227,8.394284			6.1	-1.972435
6.2	0.8625752,1.505076,2.683362,2.736716,3.21887,3.593754,3.700744,3.968638,4.397159,4.450513,4.772044,5.146929,5.20028,5.575163,5.682155,6.057038,6.324933							6.2	3.134138,3.348477,3.348011			6.2	-2.509824,-2.296102,-2.135452			6.2	-2.078361			6.2	-2.167483,-2.1678			6.2	-1.53746,-1.323273,-1.323592			6.2	3.744308,3.797586,3.904502,4.172333,4.440163,4.493442,5.296574,5.457129			6.2	4.753661,5.342621,6.948482,7.216366,8.1264,8.50115			6.2	-1.972533
6.3	1.558427,1.719053,1.772406,2.25456,2.843707,5.253633,5.735508,6.21738							6.3	9.400884			6.3	-2.510535,-1.974805			6.3	-2.078333			6.3				6.3	-1.377539,-1.002794			6.3	4.439441,4.599995,4.975105,5.510406,5.617322			6.3	4.753183,4.860048,5.609548,5.716414,6.466389,6.573256,7.162214,7.697503,8.500673,9.624442			6.3	-2.026199,-1.865589,-1.812119
6.4	1.825761							6.4	3.240143,3.454014,3.775756,3.882694,4.525245,4.685881,7.471361,7.846806,7.953743,8.060678,8.918036			6.4	-2.029304,-2.030016,-1.815579			6.4	-2.024779,-1.9177,-1.810625			6.4	-2.275367,-2.275684,-2.115123			6.4	-1.270607,-0.8422327,0.6564337			6.4	5.616961,5.723876,5.938069,6.044984,6.47337,6.633925,6.79448,7.062311,7.330142,7.437056,8.828768			6.4	7.054394,7.16126,8.446523,8.446046,8.820793,9.142349,9.302888			6.4	-1.919352
6.5	6.002559,6.163184,6.431079,6.484433,6.645057,6.91295,7.073576,7.180566							6.5	3.185973,3.721121,4.096099,4.685414,4.846054,5.060393,5.382134,5.43537,6.024686,6.292729,8.06021,8.167148,8.435189			6.5	-1.70872,-1.601857			6.5	-1.86412			6.5	-2.061812			6.5	-0.8961764,-0.8428714,-0.6286854,-0.4681244,-0.3611919			6.5	6.151901,7.436695,7.597251,7.704165,8.560938,8.882047			6.5	8.49924			6.5
6.6	7.876417							6.6	3.774356,5.3275,5.541841,6.238561,6.666771,6.988516			6.6	-1.710142			6.6	-1.917613			6.6	-2.115756			6.6	-0.4151372,0.1741153,0.4952347			6.6	7.703804,7.864359,8.18583,8.774407							6.6
6.7	7.073014,7.662157,8.037041,8.144031,8.197385							6.7	6.238094,6.39873			6.7				6.7	-1.810538,-1.703459,-1.596381			6.7	-2.169701,-2.062763			6.7	-0.3082023			6.7	8.774046,9.095154,9.362987							6.7	-2.348001
6.8	6.96546,7.233355,8.197103											6.8	-1.872212,-1.283406,-1.015185,-0.9083232,-0.5870265			6.8	-1.649877,-1.328674,-1.061024			6.8	-2.009456,-1.902519			6.8	0.1195311,1.08321,1.190143			6.8	8.827323							6.8	-2.401668
6.9	8.089552,8.732331											6.9	-1.980497,-1.927422,-1.605413,-0.801461,-0.533952			6.9	-1.542801,-1.11452			6.9	-1.902835,-1.421157,-1.260596			6.9	0.1728377,0.3870246,0.4403312,0.6545173,1.457317,1.671503,1.939316,2.099876,3.331049											6.9	-2.401766,-2.348293
7	8.035634,8.303529,8.73205,8.839038,9.106933,9.321193											7	-0.5346626			7	-1.168015			7	-1.849529,-1.688968,-1.207285			7	1.028943,1.189504,2.099557,2.206492,2.955984,4.294408,4.562223											7	-2.294821
7.1	9.267276,9.32063,9.534889											7.1	-0.5891611,-0.3747282,-0.1602914,-0.1610021,0.3747258			7.1	-1.167986,-1.007384,-0.8467834			7.1	-1.261229			7.1	2.313424,2.313105,2.527292,3.116223,3.81209,4.508276											7.1	-2.455627
												7.2	-0.1079275,0.05271842,0.535375,0.5884479,0.6953102,0.9097471			7.2	-0.8467541			7.2	-1.368796,-1.047678,-0.8334905,-0.2445565,-0.08399969			7.2	3.008652,3.437025,4.45433,4.507637,5.150197,5.364384											7.2	-2.348585
												7.3	1.016607,1.766061			7.3	-0.9002493,-0.7396475			7.3	-1.315489,-0.7801831,-0.5123686,-0.08431664			7.3	3.115584,4.507318,4.667879,5.364064,6.648544,6.916357,7.02329											7.3	-2.348683,-2.29521,-2.188169
												7.4	0.9083241,1.551628,1.872924,2.03357,2.301791,2.46244,2.515517,2.729949,2.890599,4.122708,4.444717,4.65915,4.712226			7.4	-0.6860935,-0.5254933			7.4	-0.03100598,0.07592737,0.1828648,0.3434217,0.6112337,0.7181704			7.4	5.256493,5.898731,6.219852,7.022971,7.237158											7.4	-2.188266
												7.5	0.9076126,1.122046,2.889888,3.693126			7.5	-0.6325099,-0.4719098,-0.2042611,0.009864537,0.06341862			7.5	0.7178542,1.146226,1.360411,1.574599,1.681533			7.5	5.256174,5.30948,5.577293,6.005666,7.183212,8.039639,8.414704,8.414384											7.5	-2.188363
												7.6	2.781603,3.156685,3.424907,4.550156			7.6	0.06344721,0.1169988			7.6	0.7711608,1.734839,1.841777,2.109269,2.323455,3.126575,3.394387,3.554948			7.6	7.182893,7.289825,7.504013,7.664572,8.360439											7.6	-2.188461,-2.027853,-1.974381
												7.7	2.888465,4.495658,4.710091,4.70938,5.459545,5.781553,6.584795,6.906803,6.959875			7.7	0.2776014,0.4382016,0.4917549,0.8664823,1.187657,1.241211			7.7	1.895083,2.697886,3.447379			7.7	8.467373,8.681559,8.895745											7.7	-1.974477
												7.8	4.816242,4.976889,5.245112,5.780842,5.78013,6.209001,6.959164,7.280461,7.494897,8.191274			7.8	0.545309,1.13419			7.8	2.162263,2.215572,3.660931															7.8	-1.974575
												7.9	5.886994,7.01224,7.440399,7.815481,8.351922			7.9	1.13422,1.348347,1.508947,1.616025			7.9	3.125309,3.285868,3.821492,3.928426,4.142612,4.303173,4.463732															7.9	-1.921103
												8	7.547261,8.243639,8.457362,8.725584,8.940019			8	1.669579,1.830179,2.097828,2.311956,2.311984			8	4.463415															8	-1.97477,-1.974868,-1.653551,-1.54651
												8.1	8.189141,8.939306			8.1	2.25849,2.472614,2.740266			8.1	4.355849,5.158966,6.657635															8.1	-1.546608,-1.493138
																8.2	2.793817,2.954448,3.222098,3.436222,5.042212,5.256335			8.2	4.355531,4.462466,4.783903,5.105024,6.068702,6.175638,6.389824,6.76457															8.2	-1.332527,-1.171919,-0.9577391,-0.9042667
																8.3	2.740324,3.489776,3.54333,3.703933,3.864533,4.132183,4.399834,4.50691,4.667513,5.256366,6.059374,6.273499			8.3	5.532763,6.710628,7.406495,7.567055,7.727614															8.3	-1.011503,-0.6367152,-0.4225381
																8.4	5.20287,5.524073,5.684676,7.55831,7.772436,7.879512			8.4	4.836579,6.656685,6.924181,7.780925,7.834233,8.102045															8.4	-1.0116,0.05919294,0.27337
																8.5	5.256424,6.166478,6.166508,6.434159,6.648284,6.701836,6.915963,7.237136,7.986591,8.093668,8.200745			8.5	4.782637,4.996823,6.656368															8.5	-0.58334,-0.5834372,0.1661345,1.825992
																																				8.6	-0.4228289,0.1660364,0.3266472,0.5408252,0.8085743,0.915613,1.076224,1.39754,1.718758
																																				8.7	1.986311,2.200488,2.842925,3.21781,3.217713
																																				8.8	1.450817,1.611426,2.200391,3.271186,3.431796,3.538835
																																				8.9	2.093157,2.307335,3.485171,4.234744
																																				9	3.431505,3.966998,4.341786,4.502394,4.555866,5.091264,5.412581,5.573188,5.733799
																																				9.1	3.592113,4.609338,4.716378,5.626563
																																				9.2
																																				9.3	5.465761,6.054629,6.268806,6.429417,7.44674,7.607348
																																				9.4	5.465663,5.572702,5.840449,6.375751,7.553683
																																				9.5	6.482792,6.536261,6.911146,7.553584
