# Supplementary material for: Surface-mediated bacteriophage defense incurs fitness tradeoffs for interbacterial antagonism
Source: EMBO J. 2025 Mar 10;44(9):2473–500. doi: 10.1038/s44318-025-00406-3 (PMC12048535; doi:10.1038/s44318-025-00406-3)
Supplement: Supplementary file 10 — Source data Fig. 6 [file 44318_2025_406_MOESM10_ESM.zip › Source data_Fig. 6/6I/Fig. 6I-AFM force_wzzB.xlsx]

## Sheet: Fig. 6I
nm	nN			nm	nN			nm	nN			nm	nN			nm	nN			nm	nN			nm	nN			nm	nN			nm	nN			nm	nN
0	-3.81382,-3.682076			0	-3.93371,-3.736415,-3.604744			0	-3.973867,-3.842103			0	-4.662918			0	-4.183355,-4.05199			0	-4.157262,-4.157292			0	-4.229782			0	-3.119199,-2.921846			0	-4.460659			0	-3.548711,-3.482634
0.1	-3.747156			0.1	-3.538714			0.1	-3.775909			0.1	-4.794503			0.1	-3.986376			0.1	-4.157323			0.1				0.1	-2.855692			0.1	-4.657712			0.1	-3.285316,-3.219225
0.2	-3.812223			0.2	-3.472669			0.2	-3.70973			0.2	-4.794606			0.2	-3.920748			0.2	-4.157353			0.2	-4.689071			0.2	-2.920721			0.2	-4.723353			0.2	-3.153148
0.3				0.3	-3.406638			0.3	-3.774722			0.3	-4.728978,-4.663334			0.3	-3.920871			0.3	-4.157384			0.3	-4.623133			0.3	-2.98575			0.3	-4.723296			0.3	-3.218298
0.4	-3.877289			0.4	-3.603123			0.4	-3.774128			0.4	-4.663438			0.4	-3.986745			0.4	-4.091697			0.4	-4.688494			0.4	-2.919596			0.4	-4.65754			0.4
0.5	-3.942369			0.5				0.5	-3.773535			0.5	-4.663542			0.5	-3.921117			0.5	-4.025996			0.5	-4.819519			0.5	-2.984625			0.5	-4.723182			0.5	-3.349074
0.6	-3.941837			0.6	-3.668358,-3.602313			0.6	-3.969713			0.6	-4.597913			0.6	-3.921239			0.6	-4.026027			0.6	-4.81923			0.6	-3.049668			0.6				0.6	-3.414238
0.7	-3.875691			0.7	-3.536282			0.7	-3.969119			0.7	-4.466537,-4.400908			0.7	-3.987114,-3.921485			0.7	-4.157506			0.7	-4.687626			0.7	-3.049105			0.7	-4.854536			0.7	-3.479386
0.8	-3.940772			0.8	-3.535877			0.8	-3.90294			0.8	-4.401011			0.8	-3.921608			0.8	-4.157537			0.8	-4.687338			0.8	-3.114136			0.8	-4.854478			0.8	-3.478923
0.9	-4.005838			0.9	-3.535472			0.9	-3.902346			0.9	-4.401115			0.9	-3.855995			0.9	-4.157568			0.9	-4.687049			0.9	-3.113572			0.9	-4.92012			0.9	-3.478458
1	-4.005305			1	-3.600691			1	-3.836168			1				1	-3.79038			1	-4.157599			1	-4.62111,-4.620822			1	-3.113009			1	-4.920063			1	-3.412381
1.1	-4.004773			1.1	-3.53466			1.1	-3.90116			1.1	-4.466952,-4.401323			1.1	-3.85624			1.1	-4.223347			1.1				1.1				1.1	-4.920006			1.1	-3.411917
1.2	-4.00424			1.2				1.2	-3.966152			1.2	-4.335694			1.2				1.2	-4.15766			1.2	-4.686183			1.2	-3.243645,-3.111884			1.2	-4.919949			1.2	-3.411454
1.3	-4.003708			1.3	-3.731146			1.3	-3.965559			1.3	-4.270051			1.3	-3.98785			1.3	-4.157691			1.3	-4.685893			1.3	-3.176914			1.3	-4.919891			1.3	-3.542216
1.4	-4.068774			1.4	-3.862006			1.4	-3.964965			1.4	-4.270155			1.4	-4.053711			1.4				1.4	-4.685604			1.4	-3.176351			1.4	-4.919833			1.4	-3.541752
1.5	-4.068242			1.5	-3.795961			1.5	-3.964372			1.5	-4.204525			1.5	-4.053833			1.5	-4.28917			1.5	-4.750965			1.5	-3.175789			1.5	-4.985489			1.5	-3.606915
1.6	-4.067709			1.6	-3.861195			1.6	-3.898193			1.6	-4.20463			1.6	-4.053957			1.6	-4.289201			1.6	-4.750676			1.6	-3.175226			1.6	-4.985432			1.6	-3.606451
1.7	-4.13279			1.7	-3.860789			1.7	-3.832014			1.7	-4.204733			1.7	-4.05408			1.7	-4.289231			1.7	-4.750387			1.7	-3.174663			1.7	-4.985375			1.7	-3.54036
1.8	-4.197856			1.8	-3.92601			1.8	-3.962592			1.8	-4.27057			1.8	-4.054202			1.8	-4.354979			1.8	-4.684449,-4.618509			1.8	-3.239707			1.8	-4.985317			1.8	-3.539896
1.9	-4.262922			1.9	-3.99123			1.9	-3.961998			1.9	-4.270673			1.9	-4.120063			1.9	-4.35501			1.9	-4.61822			1.9				1.9	-4.919547,-4.919489			1.9	-3.605059
2	-4.131192			2	-4.056464			2	-4.027005			2	-4.270778			2	-4.185936			2	-4.35504			2	-4.683581			2	-3.370342			2				2	-3.604595
2.1	-4.065047			2.1	-4.056059			2.1				2.1	-4.336629			2.1	-4.251797			2.1	-4.355071			2.1				2.1	-3.435372			2.1	-4.985145,-4.919375			2.1	-3.669744
2.2	-4.195726			2.2				2.2	-4.157583			2.2	-4.270985,-4.205357			2.2	-4.186182			2.2	-4.420833			2.2	-4.748942			2.2	-3.369217			2.2				2.2	-3.66928
2.3	-4.260792			2.3	-4.121279			2.3	-4.222589			2.3	-4.20546			2.3	-4.252042			2.3	-4.420865			2.3	-4.748653,-4.682715			2.3	-3.368655			2.3	-4.98503,-4.91926			2.3
2.4				2.4	-4.186499			2.4	-4.156395,-4.155803			2.4				2.4	-4.252165			2.4	-4.486613			2.4	-4.682426			2.4	-3.433684			2.4				2.4	-3.800056
2.5	-4.391471			2.5	-4.186094			2.5	-4.089623			2.5	-4.271297			2.5	-4.252288			2.5	-4.486643			2.5	-4.682136			2.5	-3.433121			2.5	-4.984916,-4.919146			2.5	-3.865206
2.6	-4.456537			2.6	-4.185689			2.6	-4.08903			2.6	-4.2714			2.6	-4.318149			2.6	-4.486674			2.6	-4.681847			2.6	-3.432559			2.6				2.6	-3.864741
2.7	-4.390406			2.7	-4.250923			2.7	-4.154022			2.7	-4.271504			2.7	-4.384022			2.7	-4.420987,-4.355286			2.7	-4.747208			2.7	-3.497588			2.7	-4.984801,-4.91903			2.7	-3.864278
2.8	-4.389874			2.8	-4.250518			2.8	-4.153428			2.8	-4.271609			2.8				2.8	-4.289599			2.8				2.8	-3.562631			2.8	-4.918973			2.8	-3.863814
2.9	-4.389341			2.9	-4.250112			2.9	-4.152835			2.9	-4.271712			2.9	-4.449882,-4.384268			2.9	-4.223898			2.9	-4.878234			2.9	-3.496463			2.9	-4.984629			2.9	-3.99459
3	-4.388809			3	-4.184067			3	-4.152242			3	-4.271816,-4.27192			3	-4.31864			3	-4.223929			3	-4.943595			3	-3.495899			3				3	-3.994126
3.1	-4.453875			3.1	-4.183662			3.1	-4.151648			3.1				3.1	-4.318762			3.1	-4.158242,-4.026823			3.1	-4.943306			3.1	-3.560943			3.1	-5.05027,-4.984515			3.1
3.2	-4.453343			3.2	-4.183257			3.2	-4.216654			3.2	-4.337771			3.2	-4.253149			3.2	-4.026854			3.2	-5.008682			3.2	-3.560381			3.2				3.2	-4.124888,-3.993198
3.3	-4.387211,-4.12427,-4.058125			3.3	-4.248492			3.3	-4.216061			3.3	-4.46934			3.3	-4.187535			3.3	-3.89545,-3.698314			3.3	-5.008392			3.3	-3.559818			3.3	-5.050155			3.3	-3.927107
3.4				3.4	-4.248086,-4.05079			3.4	-4.149868			3.4	-4.535192			3.4	-4.187657,-4.122029			3.4	-3.501178,-3.238311,-3.106892			3.4	-4.942439			3.4	-3.559255			3.4	-5.050098			3.4
3.5	-4.188804			3.5	-3.919121			3.5	-4.018104			3.5	-4.535295			3.5	-4.056416			3.5	-3.172654			3.5	-5.073464			3.5	-3.558692			3.5	-5.11574			3.5	-4.123496
3.6	-4.188272,-3.99093			3.6	-3.918714,-3.852684			3.6	-4.083096			3.6				3.6	-3.990801			3.6	-3.106953			3.6	-5.073175			3.6	-3.492523			3.6	-5.115683			3.6	-4.18866
3.7	-3.793588,-3.661844			3.7				3.7	-4.148088			3.7	-4.666866			3.7	-3.859436,-3.596597,-3.333743			3.7	-2.975549			3.7				3.7	-3.49196			3.7	-5.049927,-4.98417			3.7	-4.253809
3.8	-3.5301,-3.463969			3.8	-3.917904			3.8	-4.147494			3.8	-4.732716			3.8	-3.268129,-3.202502			3.8	-2.975579			3.8	-5.13855,-5.138262			3.8	-3.491398			3.8	-4.918399			3.8	-4.253345
3.9				3.9	-3.917499			3.9	-4.015729			3.9	-4.798553			3.9	-3.136887			3.9	-2.909878,-2.778474,-2.449889			3.9	-5.006659			3.9	-3.425243,-3.359089			3.9	-4.918342			3.9	-4.187268,-4.055564
4	-3.529035,-3.397305			4	-3.982719,-3.851063			4	-4.015136,-3.948943			4	-4.798657			4	-2.939785,-2.874171			4	-2.31847,-2.055617			4	-4.940706			4	-3.358526			4	-4.852586,-4.721117			4	-3.989487
4.1	-3.199964,-3.133819			4.1	-3.719392			4.1	-3.882764,-3.619814			4.1	-4.733028			4.1	-2.677068,-2.611441			4.1	-1.989916,-1.858511,-1.661375			4.1	-4.940417			4.1	-3.357962			4.1	-4.65536			4.1	-3.923396,-3.857319
4.2	-3.067687			4.2	-3.653362,-3.587317			4.2	-3.422449,-3.356256			4.2	-4.798865,-4.601755			4.2	-2.348602,-2.151499			4.2	-1.398509,-1.201373,-0.08421266			4.2	-4.874478			4.2	-3.226202,-3.028848			4.2	-4.523891,-4.326723,-4.063856			4.2	-3.856855
4.3	-2.935943,-2.738601			4.3	-3.586911			4.3	-3.355662			4.3	-4.470379			4.3	-2.020134,-1.95452			4.3	-1.135686,-1.004267,-0.5442467,0.04719026			4.3	-4.874189,-4.611286,-4.348368			4.3	-3.028285			4.3	-3.866688,-3.735219			4.3
4.4	-2.67247			4.4				4.4				4.4	-4.40475,-4.339121			4.4	-1.888892,-1.034624,-0.7060328			4.4	0.1128912,0.3100272,0.5728811			4.4	-4.28243,-4.216491			4.4	-3.093314			4.4	-3.80086			4.4	-3.922004,-3.790313
4.5	-2.671937,-2.540194,-2.277253			4.5	-3.652146,-3.520475,-3.32318			4.5	-3.486254,-3.354475			4.5	-4.273478			4.5	-1.823278,-1.494688,-0.574668,-0.4433172			4.5	0.7700171,0.901435,1.492874,1.952908,2.150044			4.5	-4.216202			4.5	-3.092752			4.5	-3.800802			4.5	-3.78985
4.6	-2.014298,-1.882568			4.6	-3.19151			4.6	-3.091525,-2.89416			4.6	-4.207849			4.6	-0.3119514			4.6	1.098571,2.215731,2.34715			4.6	-4.215913			4.6	-2.960991,-2.763638			4.6	-3.800745,-3.537878			4.6	-3.658146,-3.526442
4.7	-1.685226,-1.553483			4.7	-3.25673			4.7	-2.827967,-2.761787			4.7	-4.207953			4.7	-0.2463377,0.01651423,0.2793532,0.5422071			4.7	2.544286,2.675704			4.7	-4.08431,-3.821407,-3.55849			4.7	-2.566284,-2.434537			4.7	-3.274997,-3.20924			4.7	-3.394752,-3.263047
4.8	-1.487352,-1.355608,-0.9614554,-0.6985002,0.2215468			4.8	-3.190699			4.8	-2.630009,-2.367058			4.8	-4.27379,-4.010947,-3.485145,-3.156556,-3.15666			4.8	0.6735579			4.8	2.741391			4.8	-3.361236,-3.229633,-3.032381			4.8	-2.302776,-2.105423			4.8	-3.077771,-2.814904,-2.552037			4.8	-3.06573
4.9	-0.5667714,-0.2382175,0.2220783			4.9	-3.059029,-2.927373			4.9	-2.235279,-2.1035			4.9				4.9	0.6076985			4.9	2.74136,3.069946,3.529965,3.727101			4.9	-2.900791			4.9	-1.973662,-1.907507			4.9	-2.55198			4.9	-2.999639
5				5	-2.861328,-2.664033			5	-1.971736,-1.774371,-1.511407			5	-3.353976			5	0.6733122,0.8704141			5	3.661353,4.187074,4.515645			5	-2.966152,-2.046115,-1.783212			5	-1.906944,-1.315447			5	-2.617621,-2.026174,-1.697594			5	-2.999176,-2.933099
5.1	0.156998,0.2231432,0.551683,0.9458356,1.20879,1.406132			5.1	-2.466736,-2.269441,-2.13777			5.1	-1.314042,-1.182277			5.1	-3.419828			5.1	1.001779,1.133145,1.395984,1.724574,2.907433			5.1	3.85849,4.712781			5.1	-2.900214,-2.440332,-1.717259			5.1	-1.709591,-1.118093			5.1	-2.486152,-1.697537			5.1	-2.735781,-2.407224,-2.078681,-1.881349
5.2				5.2	-2.137365			5.2	-1.116084			5.2	-3.222719,-2.959862,-2.69702,-2.499911,-2.237054			5.2	1.855939,2.184515,2.578856,3.038797			5.2	4.778482,4.909886,5.107036			5.2	-1.65132			5.2	-1.248715			5.2	-1.566067			5.2	-1.946513
5.3	1.341066			5.3				5.3	-0.984305,-0.7869404,-0.5239902			5.3	-1.974212,-1.842837			5.3	3.104412,3.301514			5.3	5.304172,5.435577			5.3	-1.651031,-1.453778,-1.190861			5.3				5.3	-1.50031,-1.434554			5.3	-1.880421,-1.748732,-1.354561,-1.026004,-0.6318336,-0.3688894
5.4	1.275986,1.40773,1.736284,1.999224			5.4	-2.268225,-2.136555			5.4	-0.4578109			5.4	-1.908688			5.4	3.432879,3.76147,4.024308,5.075693,5.404283			5.4	5.632713,5.764131,6.026985,6.421302			5.4	-0.9936075,-0.8620191			5.4	-1.379351,-1.050799,-0.7222472,-0.5905004			5.4	-1.237386,-1.105917,-0.1858892			5.4	-0.3684251
5.5	2.196566,2.52512,2.853673,3.051016			5.5	-2.070524,-1.807603			5.5	-0.4572173,-0.1286674,0.2654671,0.4628317,0.7913826,1.054333,1.251697			5.5	-1.908791,-0.9887712			5.5	4.089936,4.287039,4.615615,5.601385,5.732737,6.061327,6.521405,6.718507,6.91561			5.5	6.552706			5.5	-0.7304156			5.5	-0.4587385,-0.3925843,0.1989128			5.5	-0.9087491,-0.645867,0.07699088			5.5
5.6	3.117147,3.248891			5.6	-1.741558,-1.544263,-1.215702			5.6	1.514662,1.646441,1.843805,2.632076,3.026213,3.223577			5.6	-1.711682,-1.383093,-0.7259143,-0.7260186			5.6	7.178449,7.37555			5.6	6.552675,6.815543,7.144114,7.406982			5.6	-0.664477			5.6	-0.129624,0.265081			5.6	-0.0543629			5.6	-0.564814,0.4869197,0.946717
5.7	3.446233,3.643576,4.037727,4.23507,4.498011,5.023374,5.351928,5.483672			5.7	-1.018406			5.7	2.04117,3.289757			5.7	-0.5289097,-0.3317998			5.7	7.441179,7.57253			5.7	7.538399			5.7	-0.6641882			5.7	0.2000379,1.251285			5.7	-0.05430574,0.2742732,0.6685532,0.8657212,1.128588			5.7	-0.6955902,-0.1041031,0.9471813,1.013258
5.8	5.615401,5.878356,6.075698			5.8	-1.149266			5.8	3.35595			5.8	-0.266171			5.8	7.769632,7.900996,8.295324,8.623915			5.8	7.472638,7.604055,7.998358,8.195494			5.8	-0.6638994,-0.3353315,-0.07241435,0.1904877,0.387741			5.8	0.2662071,0.7259434,1.251848			5.8	1.325756,1.522924,1.785805,1.982974			5.8	-0.6295132,1.276188,1.539133,1.670836
5.9	6.207442			5.9	-1.083235			5.9	3.290943,3.553907,3.882458			5.9	-0.2662753,-0.06916544,0.6537446,0.9823335			5.9	8.623791,9.412323,9.872402,10.20098,10.33234			5.9	8.195463,9.444072,9.772657			5.9	0.5849933,0.6509329			5.9				5.9	2.180142,2.37731,2.640177,2.903058			5.9	1.736913,1.999844,2.394014,2.788199
6	6.273573,6.602126,6.865067,6.996811,7.325365,7.719517			6	-1.01719,-0.9511593,-0.6225983,-0.2284126			6	3.948637			6	0.06220939,0.9822303,1.113606			6	8.623669,8.952259,10.46371			6	8.326882,8.589735,8.984038,9.904062,11.74411,12.07269,12.20411			6	0.7168856			6	0.9900277,1.187381,1.647117,1.778879,3.290425			6	3.100227,3.231682,3.625976,3.888843			6	2.723035
6.1	7.851247,7.917391			6.1	-0.1623818			6.1	3.94923,4.146595,4.540731,4.803681,5.52696			6.1	1.310715			6.1	10.46358,11.25212			6.1	9.969763,10.1669,10.36403,10.69261,11.15264,12.2698,13.18982			6.1	0.848475,1.177042,1.374295,1.702862,2.097079,2.425647			6.1	1.713849,2.699491,3.356581			6.1	4.086011,4.348878,4.480347,6.648981,6.911849			6.1	2.592259,2.855203,3.314987,3.709157,3.840862
6.2	8.049121,10.08656,10.41511			6.2	-0.3588669			6.2	4.869875,5.067239,5.724325,5.856104			6.2	1.310612,1.507721,1.770563,2.230632,2.559207			6.2	10.46346,10.7263,11.44922,11.64632			6.2	12.46694,12.72979			6.2	2.360286,2.557538,2.820441			6.2	1.714412			6.2	4.677515,5.006096,5.268963,5.400432,5.729011,6.18899,6.911907			6.2	3.775713,4.104269,4.564053,4.695758,5.352859,5.943881,6.206827
6.3	8.115267,8.181397,9.495597			6.3	-0.1615715,0.2326141			6.3				6.3	2.559103,2.690479,3.019068			6.3	11.71195,11.8433							6.3	2.952045,3.083633,3.412201,3.872082,4.069335,4.332238			6.3	1.977358,3.029168,4.277755,4.737505,5.000451			6.3	6.977663			6.3	4.827447,6.20729
6.4	8.444352,8.641694,9.035847,10.28443			6.4	0.2330192,0.62761,1.087436,1.219106			6.4	5.791112,5.857291,6.185841,6.711163,6.842927			6.4	3.150444,3.281807,4.201827,4.596149			6.4	12.10615,12.36899,12.7632,13.15752							6.4	4.595155,4.726744,6.698133,6.829737			6.4	3.621228,4.935421			6.4	7.109132,7.240601,7.832049,8.226328,8.68632,9.014886,9.080656			6.4	5.945273,7.522432
6.5	10.15377,11.40236,11.79652,11.92825			6.5	0.2334243,1.416403,1.613698			6.5				6.5	3.478916,3.741772,4.661793			6.5	12.43461							6.5	4.661383,6.041288			6.5	2.898532,3.161477,4.804785,6.184585,6.578729,6.841674,6.973436			6.5	7.437769,9.146412,9.409294			6.5	7.128263,7.654138,7.785827
6.6	10.1543,10.41724,10.87701,12.06,12.25734			6.6	1.679729,1.811398,2.139945			6.6	6.712349,6.975299,7.303849,7.435629			6.6	4.661688,5.05601,5.318852,6.501729,6.698839											6.6	4.792986,5.055889,5.450107,6.69871,6.830314,8.078904,8.341822			6.6	4.870941,5.1339,5.593636,7.03959,7.368142			6.6	9.47505,10.32936,10.72366,11.05222			6.6	5.880124,6.077442,6.537239,7.917531,8.114848,8.443406,8.837576,9.231747,9.429064
6.7	13.17792			6.7	2.337255			6.7	7.632994			6.7	5.318749,5.515858,5.844447											6.7	7.093217,7.29047,7.553374,8.539074,8.867628,9.130545			6.7	7.499903			6.7	9.475107,9.803687,10.98658			6.7	9.495141
6.8	12.12666			6.8	2.337661,2.600582,2.863503			6.8	7.633586,7.699765,8.159487,8.553637,8.685403			6.8	6.632987,6.961473,7.421527,7.815864,8.012973,8.210082											6.8	9.130834			6.8	7.566058,7.632214,8.026357,8.354909,8.814659,8.946406			6.8	12.43236,12.69523			6.8	9.364379,10.87591
6.9	11.996,12.45575			6.9	2.995173,3.126843,3.389764,3.6527			6.9	8.751596,9.080131,9.474267,9.54046			6.9	6.632884,8.341444,8.538554,9.787163											6.9	9.196773,9.45969,9.722593,9.985496,10.37973,10.64263			6.9	8.815785			6.9	10.72383,10.921,11.31528,11.77525,12.62958,12.76104			6.9	9.364843,10.41611,11.13884,12.58476,12.84769
				7	3.653105			7	9.672239,10.26374,10.4611,11.84088,12.23501			7	9.984273											7	10.70857			7	9.736397,10.13054,10.52469			7	13.02392			7	9.56216,9.82509,11.8625,12.9794
				7.1	3.65351			7.1	9.804004,10.52728,10.79025,11.24997,12.23561,12.3018,12.69593			7.1	8.472717,8.538346,9.064149,9.786955,10.70698,12.08705											7.1	10.77452,11.03743,11.30033,11.56325,11.82615,12.35197,12.68054			7.1	8.685149,8.882502,9.276647,10.59084,10.65699,10.98555							7.1	10.81121,11.20586,12.91425
				7.2	3.850806,4.048102,4.902505							7.2	9.786852,10.31265,10.90408,11.10119,11.56126,12.21843,12.28406											7.2	12.0234,12.87779,13.00939			7.2	11.11731							7.2	10.74606,12.78347,13.0464
				7.3	4.179757,4.442693,5.16544,5.165845							7.3	12.54681,12.94113,13.20397											7.3	13.20665,13.4039			7.3	11.24907,11.51201,11.77496,11.97233
				7.4	5.363141,5.626062,5.823357							7.4	12.15249											7.4	13.40419			7.4	12.10407,12.43263,12.69557
				7.5	5.823763																							7.5	12.69613
				7.6	5.955433,6.152729																							7.6	12.7623,12.82846
				7.7	6.350025,6.612946,6.810241,7.007551,7.467363,7.861549																							7.7	12.96022,13.15757
				7.8	7.730689
				7.9	8.388216,8.585512
				8	7.402954,7.665875
				8.1	8.389026,8.651948,9.046134
				8.2	8.915288
				8.3	10.49284
				8.4	8.521912,9.507581,10.03303,10.42762
				8.5	8.587944,8.916504
				8.6	10.29676,10.5597,10.75699,11.87393,12.07122
				8.7	10.7574,11.15159,12.07163
				8.8	12.00639
				8.9	12.13806,12.33536
				9	12.46703,12.66433,12.86162
				9.1	12.92765
