# Supplementary material for: Surface-mediated bacteriophage defense incurs fitness tradeoffs for interbacterial antagonism
Source: EMBO J. 2025 Mar 10;44(9):2473–500. doi: 10.1038/s44318-025-00406-3 (PMC12048535; doi:10.1038/s44318-025-00406-3)
Supplement: Supplementary file 10 — Source data Fig. 6 [file 44318_2025_406_MOESM10_ESM.zip › Source data_Fig. 6/6J/Fig. 6J-AFM force_waaL.xlsx]

## Sheet: Fig. 6J
nm	nN			nm	nN			nm	nN			nm	nN			nm	nN			nm	nN			nm	nN			nm	nN			nm	nN			nm	nN
0	-2.587683,-2.588443			0	-2.47602			0	-2.453283			0	-2.442133			0	-2.425134,-2.425674			0	-2.474158,-2.474297			0	-2.542189,-2.435374			0	-1.854002			0	-2.738365,-2.73876			0	-2.249007
0.1				0.1	-2.691345			0.1				0.1	-2.496307			0.1	-2.426213			0.1	-2.474438			0.1	-2.435937			0.1	-1.96098			0.1				0.1	-2.410514
0.2	-2.642956			0.2	-2.691892			0.2				0.2	-2.496809			0.2				0.2	-2.474578			0.2	-2.490187			0.2	-2.067957			0.2	-2.792808			0.2	-2.411009
0.3	-2.643715			0.3	-2.69244			0.3	-2.507217			0.3	-2.550995			0.3	-2.480446			0.3	-2.474718			0.3	-2.490749			0.3				0.3	-2.846845			0.3	-2.411504
0.4	-2.698217			0.4				0.4	-2.507533			0.4	-2.551497			0.4	-2.534667			0.4	-2.474859			0.4	-2.545001			0.4	-2.121411			0.4	-2.900881			0.4	-2.465677
0.5	-2.698975			0.5	-2.746688			0.5				0.5	-2.551999			0.5	-2.5889			0.5	-2.474998			0.5	-2.545562			0.5	-2.121352			0.5	-2.847636			0.5
0.6	-2.753477			0.6	-2.747236			0.6	-2.561479			0.6	-2.606173			0.6	-2.589439			0.6	-2.475139			0.6				0.6	-2.121293,-2.121234			0.6	-2.794391			0.6	-2.519839
0.7	-2.754236			0.7	-2.747784			0.7	-2.615412			0.7	-2.660358			0.7	-2.589979			0.7				0.7	-2.599824			0.7				0.7	-2.794786			0.7	-2.574013
0.8	-2.754996			0.8	-2.80202			0.8	-2.61573			0.8	-2.660861			0.8	-2.644201			0.8	-2.528848			0.8	-2.654076			0.8	-2.228212			0.8	-2.902464			0.8	-2.574507
0.9	-2.863251			0.9	-2.802568			0.9	-2.669674			0.9	-2.661363			0.9				0.9	-2.582568			0.9	-2.708338			0.9	-2.228153			0.9	-2.956512			0.9	-2.575002
1	-2.864009			1	-2.856816			1	-2.66999			1	-2.661865			1	-2.752116			1	-2.636277,-2.529269			1	-2.762588			1	-2.228094			1	-2.956908			1	-2.629163
1.1				1.1	-2.857364			1.1	-2.723924			1.1	-2.716039			1.1	-2.752655			1.1				1.1	-2.76315			1.1	-2.228035			1.1	-2.957303			1.1	-2.737005
1.2	-2.918523			1.2	-2.857911			1.2	-2.777869			1.2	-2.716541			1.2	-2.806888			1.2	-2.582988			1.2	-2.763712			1.2	-2.227976			1.2				1.2	-2.737499
1.3	-2.973023			1.3	-2.85846			1.3	-2.778186			1.3				1.3	-2.807428			1.3	-2.583128			1.3	-2.764274			1.3	-2.227917			1.3	-3.064992			1.3	-2.791673
1.4	-2.973783			1.4	-2.859008			1.4	-2.778503			1.4	-2.770726			1.4	-2.915342			1.4	-2.58327			1.4	-2.818537			1.4	-2.227859			1.4	-3.065388			1.4	-2.792167
1.5	-3.028296			1.5	-2.913244			1.5	-2.778819			1.5	-2.771229			1.5	-2.915882			1.5	-2.583409			1.5				1.5	-2.2278			1.5	-3.119424			1.5
1.6	-3.082796			1.6	-2.860103			1.6				1.6	-2.771732			1.6	-2.970104			1.6	-2.690687			1.6	-2.872788			1.6	-2.281265			1.6	-3.11982			1.6	-2.900008
1.7	-3.137309			1.7	-2.86065			1.7	-2.832753			1.7	-2.772233			1.7	-2.970643			1.7	-2.690828			1.7	-2.87335,-2.873912			1.7	-2.281207			1.7	-3.120215			1.7	-2.900502
1.8				1.8	-2.968576			1.8	-2.833069			1.8	-2.88009			1.8				1.8	-2.744548			1.8				1.8	-2.281147			1.8	-3.174264			1.8	-2.954665
1.9	-3.19181			1.9	-2.969124			1.9	-2.940631			1.9	-2.934264			1.9	-3.078558			1.9	-2.744687			1.9	-2.981863			1.9	-2.281089			1.9	-3.2283			1.9	-2.955159
2	-3.19257			2				2	-2.994566			2	-2.934767			2	-3.079097			2	-2.691247			2	-2.928737			2	-2.334543			2	-3.228696			2	-3.062999
2.1	-3.19333			2.1	-3.077059			2.1	-2.994882			2.1	-2.98894			2.1	-3.079637			2.1	-2.744968			2.1	-2.929299			2.1	-2.334484			2.1	-3.175451			2.1	-3.063495
2.2	-3.194089			2.2	-3.077607			2.2	-2.94158			2.2	-2.989442			2.2	-3.080177			2.2	-2.691528			2.2	-3.03725			2.2	-2.387949			2.2	-3.175846,-3.015296			2.2	-3.063989
2.3	-3.194848			2.3	-3.078156			2.3	-2.941897			2.3	-2.989945			2.3	-3.134398			2.3	-2.691668			2.3	-3.037812			2.3	-2.387889			2.3	-2.962052,-2.801514			2.3	-3.064484
2.4	-3.249361			2.4	-3.078704			2.4	-2.942213			2.4	-2.990447			2.4	-3.134937			2.4	-2.691808			2.4	-3.092063			2.4	-2.441344			2.4	-2.855551			2.4
2.5	-3.196367,-3.197127			2.5	-3.132951			2.5	-2.888901,-2.781983			2.5	-2.99095			2.5	-3.242852			2.5	-2.638379,-2.53137,-2.370792			2.5	-3.092625			2.5	-2.441285			2.5	-2.855945			2.5	-3.118645
2.6	-3.197886			2.6	-3.133499			2.6	-2.675054			2.6	-2.991451			2.6	-3.243391			2.6	-2.370933			2.6	-3.093187			2.6	-2.441226			2.6				2.6	-3.11914
2.7	-3.144904			2.7	-3.134047			2.7	-2.728987			2.7	-2.938282			2.7				2.7	-2.371073			2.7	-3.040061			2.7	-2.387655			2.7	-2.963635			2.7	-3.226981
2.8	-3.199405			2.8	-3.134595			2.8	-2.675686			2.8	-2.938785			2.8	-3.297625			2.8	-2.317632			2.8	-3.040623			2.8	-2.334072			2.8	-3.017671			2.8	-3.227475
2.9	-3.200164			2.9	-3.135143,-3.081991			2.9	-2.783249			2.9	-2.885616,-2.778763			2.9	-3.298164,-3.24501			2.9	-2.264204			2.9	-3.094874			2.9	-2.280502			2.9	-2.910774,-2.803888			2.9	-3.281649
3	-3.200925			3	-3.02885			3	-2.676319			3	-2.725582			3	-3.191868			3	-2.210764,-2.050186			3	-2.988047,-2.88122			3	-2.280442,-2.22686			3	-2.750632			3	-3.282144
3.1	-3.094189			3.1	-3.083086			3.1	-2.676636			3.1	-2.672414			3.1	-3.192408			3.1	-2.050326			3.1	-2.935482			3.1	-2.119765			3.1	-2.751027,-2.42994,-2.215749			3.1	-3.228959
3.2	-3.041207,-2.934471			3.2	-3.083633			3.2	-2.676952,-2.570022,-2.409464,-2.195288			3.2	-2.726587			3.2	-3.192947			3.2	-2.050465			3.2	-2.936045			3.2	-2.119707			3.2	-2.697783,-2.055211,-1.894674			3.2	-3.175785
3.3	-2.988973			3.3	-3.084182,-2.869965,-2.655736			3.3	-2.141987			3.3	-2.780773			3.3	-3.193486			3.3	-2.050607,-1.943597			3.3	-2.882907			3.3	-2.066135,-2.012553			3.3	-1.948711			3.3	-3.17628
3.4	-2.935991,-2.775502			3.4				3.4	-2.035057,-1.87451			3.4	-2.781275,-2.620739			3.4	-3.194025			3.4	-1.836588			3.4	-2.93717			3.4	-2.012493,-1.798374			3.4				3.4	-3.176774
3.5	-2.615026			3.5	-2.709972			3.5	-1.767582			3.5	-2.460215,-2.407035			3.5	-3.08719,-3.034048			3.5	-1.783159,-1.622569			3.5	-2.884032			3.5				3.5	-2.056399,-1.949503,-1.735312,-0.8249224			3.5	-3.177268
3.6	-2.562044			3.6	-2.71052,-2.603681			3.6	-1.767897			3.6				3.6	-2.980893			3.6	-1.51556,-1.301402,-1.140824			3.6	-2.777205,-2.670378			3.6	-1.851828			3.6	-1.574774,-1.414235,-1.200045,-0.7180249			3.6	-3.177763,-3.070911
3.7	-2.562803,-2.563562			3.7	-2.49684			3.7	-1.768213,-1.714901,-1.179315,-0.8578937,-0.6437174			3.7	-2.461221			3.7	-2.981434			3.7	-1.087396,-0.9803869			3.7	-2.724641			3.7	-1.958805,-1.691161,-1.369994			3.7	-0.8257139			3.7	-3.017737
3.8	-2.456828			3.8	-2.497388			3.8	-1.607972,-0.6440344			3.8	-2.461722,-2.408542			3.8	-2.928291,-2.767762			3.8	-0.8733775,-0.7663682,2.446122,2.713849			3.8	-2.617814,-2.510987			3.8	-1.369936,-1.26284,-1.102233			3.8	-0.5582662,-0.2904361,0.1379426,0.4057726,0.7805017,1.048344			3.8	-2.964553
3.9	-2.350092,-2.135861,-2.082868			3.9	-2.497936,-2.444795			3.9	-0.6443505,-0.4301742,-0.3232449			3.9	-2.355373			3.9	-2.714618,-2.393572			3.9	-0.6057786,-0.3916318,-0.2310422,0.03668324,0.2508416,0.5185687,0.7862958,0.9468853,1.161044,1.482339,1.642929,1.749938,2.017665,2.713709			3.9	-2.457861,-2.297334			3.9				3.9	-0.8797499,-0.1835387,0.5126709,1.15523,1.262127,1.529969,1.744159			3.9	-2.965048,-2.911874
4	-1.922391,-1.815656			4	-2.337954,-2.016338,-1.909498			4	-0.1626987,0.05147514,0.2120222			4	-2.302192,-2.087997,-1.766436,-1.605912			4	-2.661465,-2.233054			4	2.767138,3.034877,3.302604,3.516762,3.623771,4.533974,4.748132			4	-2.190508,-2.029993			4	-1.155687,-1.048592			4	1.904697			4	-2.751343,-2.69817
4.1				4.1				4.1	0.2653345			4.1	-1.713757			4.1	-2.233593,-2.180439			4.1	3.78435,3.891358,4.159086,4.908709,5.015719			4.1				4.1	-0.9414972,-0.4596633			4.1	1.85065			4.1	-2.644986,-2.377119,-2.2166
4.2	-1.923911,-1.388715			4.2	-2.017434,-1.910593,-1.588976,-1.37476			4.2	0.2113891,0.3719484,0.6933579,0.9611626,1.068093			4.2	-1.660588			4.2	-2.073603			4.2	5.176297,5.390455,5.497463,5.658042,5.92578,6.193508,6.354085			4.2	-2.084244			4.2	-1.048474,-0.7808309			4.2	1.903905,1.95715,2.224993,2.492824,2.653361,2.921204,3.189035,3.403225,3.563763			4.2	-2.217094
4.3	-2.032164,-1.764193,-1.228238			4.3	-1.428996			4.3	1.121394			4.3	-1.553736,-1.339528,-1.232676,-1.018469,-0.5900678,-0.3221773			4.3	-2.020461,-1.913625,-1.699414			4.3				4.3	-2.138506,-2.03168			4.3	-0.5131177			4.3	3.670661,3.831197			4.3	-2.163909
4.4	-1.282751,-1.176015,-0.8542905			4.4	-1.375855,-1.161627,-0.8937103,-0.78687,-0.6263295			4.4	1.174694,1.388871,1.656675,1.817222,2.031397,2.352819,2.566984,2.620296			4.4	-0.8579452,-0.269008,-0.1084838			4.4	-1.538896			4.4	6.300377			4.4	-1.924852,-1.818027			4.4	-0.5665819,-0.3524513,-0.13832,0.07580974,0.7717154			4.4	5.223225,5.437415			4.4	-2.057057,-2.003884
4.5	-0.7475549,-0.7483145,-0.05188276			4.5	-0.4658004,-0.358961			4.5	2.61998,2.834155,3.316125,3.530299			4.5	0.0520494,0.2125728,1.283596			4.5	-1.539436,-1.432599,-1.272069			4.5	6.246656,6.353665			4.5	-1.818589			4.5	0.129381,0.3435123			4.5	3.616229,4.740807,5.490671			4.5	-1.897032,-1.682832,-1.522313
4.6	-0.7490742,-0.3736083,0.162345,0.2690806,0.537052,0.6437877,0.9117598,1.287226,1.501456			4.6	-0.3058088			4.6	3.04833,3.690847,3.905023,4.06557			4.6	0.3194253,0.3725946,0.8546916,1.390448			4.6	-1.111552,-1.004717			4.6	6.514254,6.567683,6.83541,7.156718,7.370876			4.6	-1.711763,-1.604936			4.6	0.6112141,1.146572,1.89599,2.110121			4.6	3.508539,3.77637,3.99056,4.312044,5.436623,5.597173,6.132834,6.347024,6.614855,6.775405			4.6	-1.522807
4.7	1.554449,1.661185,1.982898,2.250881,2.465111,2.625588,2.786064,3.53625,3.857975,3.910957			4.7	-0.2526681			4.7	4.065253			4.7	0.5331302,1.336274,1.496798,1.764676,2.032566,2.300445,2.514652,2.836213,3.104092,3.103589			4.7	-0.8978804,-0.7373627			4.7	7.370736			4.7	-1.551809,-1.391283,-1.123379,-0.8554758,-0.6412603,-0.4270448			4.7	0.4507242,1.14663			4.7	5.811351			4.7	-1.415956,-1.255424,-1.094904
4.8	2.892801,3.10703,4.017692,4.178169			4.8	-0.1995273,-0.03898681,0.1752401,0.4968448,0.7110734,0.9253019,1.08583,1.246371,1.567989,1.782205,1.942745,4.085555			4.8	4.172182,4.279111			4.8	3.156758,3.799379,4.174612,4.335147			4.8	-0.6305266,-0.5236904,-0.309479			4.8	7.370597			4.8	-0.2665296,-0.05231489,0.9113596			4.8	0.6648556,1.307237,2.003143,2.056726			4.8	6.721357,7.792307			4.8	-0.9880523,-0.8811999
4.9	4.17741,4.927594,5.034329			4.9	2.049586,3.656562,4.192396			4.9	4.386042,4.600218,4.868012,5.082187,5.189117			4.9	3.317294,3.531501,4.334645,4.495168			4.9	-0.2563375,0.1184022			4.9	7.316887			4.9	-0.1065649,0.5897672,0.9107968			4.9	2.645595			4.9	6.720961,6.827858,6.988407,7.417172,7.845553			4.9	-0.7206797,-0.6138281
5	4.176651,4.552128,5.194806,5.409036,6.480176,6.694405			5	1.995338,2.209566,2.423794,3.173857,4.030771			5	5.296045,5.402975,6.52746			5	4.494666			5	-0.1495013,0.2789199,0.385756,0.8141788,1.028378,1.938905			5	7.370315,7.584474,8.280518,8.494676			5	-0.1608281,0.1070861,0.9102347,1.12445			5	2.003261,2.270904,2.645654,2.806261,3.180942,3.34156,3.55568,3.823335			5	7.898798,8.059347,8.166244,8.648265,8.862455,9.076644			5	-0.5069756,-0.2927765
5.1	5.408277,5.729242,6.15845,6.801141,7.015371			5.1	2.476935,2.744864,4.030224			5.1	5.509905,5.724082,5.938245,6.259667,6.527144			5.1	4.976249,5.244128			5.1	0.4925921,1.081533,1.24205,1.563637,2.099435,2.206271			5.1	7.637903,7.905641,8.601685,8.762263,8.869272,9.137,9.404738			5.1	1.284977,1.391803,1.820222,2.141826,2.409729,2.516557,4.230829,4.606121,4.712948,5.355593			5.1	3.769869,3.984001,4.305168			5.1	8.326782,9.237183,9.34408			5.1	-0.2396039,-0.1327514,0.1351252,0.2956445
5.2	5.353765,7.014612			5.2	4.190752,4.726049			5.2	6.580457,7.222971,7.544394,7.812199			5.2	4.440481,4.547333,5.297309			5.2	2.259413,2.41993,2.687836							5.2	1.552318,2.623384,2.891286,3.159202,3.319717,4.712386,5.03399,5.46242			5.2	4.358739,4.465833,4.679965,5.322359			5.2	9.397325			5.2	0.4024961,0.5093486,0.8308937,1.045081,1.955544,2.116076
5.3	7.067593,7.120588			5.3	4.190205,4.350745,4.832891,6.546696			5.3	6.741004,6.901562,7.811882,7.918801			5.3	5.350477,5.403658			5.3	2.848353,3.383612							5.3	3.426544,3.640758,5.354469,6.050802			5.3	4.733548,4.947668,5.322418,5.857705			5.3	9.39693			5.3	1.098266,1.258786,1.580331,2.222928
5.4	7.227321,7.65577,7.816259			5.4	4.778643			5.4	8.079359,8.13266,8.400463			5.4	5.510511,5.617363			5.4	2.847814,3.008332,3.490448							5.4	5.353907,5.675499,6.157618,6.264445,6.478659			5.4	5.375988,5.964799			5.4	9.396534,9.664377			5.4	2.276102,2.436621,2.704499,2.865018
5.5	7.280304			5.5	4.831795,4.992323,5.367081,5.956614,6.438759,6.974057,7.295673,7.992048,8.259964			5.5	8.561011			5.5	5.724203			5.5	4.186225,4.454117,4.560953,4.775165,5.043058,5.310951,5.471481,5.68568,5.953586,6.114103							5.5	6.478097			5.5	5.964858,6.125477,6.339596,6.660764,7.677896							5.5	2.864524,3.025043,3.400269,3.507121
5.6	7.654252,8.564913,8.779145,9.047115,9.315086,9.421822			5.6	5.099163,5.527621,6.277134,6.545052,7.402514,7.616743,8.902103			5.6	8.560695,8.667625,8.881799,9.095976			5.6	5.777384			5.6	3.275158,3.3283,3.757263,6.167258,6.327776,7.024092,7.345678							5.6				5.6	6.660822,7.303216,7.78499,8.052693							5.6	4.202891,4.470757
5.7	7.653491,7.975217,8.243189			5.7	7.937252,8.365708,8.955244			5.7	9.149278			5.7	5.830553,5.883734,6.097941,6.312147,6.741053,6.955259,8.401012,8.829929,8.883109			5.7	6.380918,6.648823,7.39882,7.505657							5.7	6.423847,6.638062,6.798577,6.905403,7.387522,7.709126,7.923341			5.7	6.553845,6.875012,7.785049,8.159788,8.320395,8.534526,8.802181							5.7	3.291933,3.773998,4.577609,4.791808,5.059674,5.32754,5.488072,5.702259,5.970137,6.130656
				5.8	8.847307,9.49054			5.8	9.14896,9.363136,9.577311			5.8	6.793731,7.757902,8.02578			5.8	7.666174,7.826704,8.040915,8.201432							5.8	7.065919,7.92278			5.8	8.855753,9.337527,9.444622							5.8	3.345107,6.183842,6.344361,7.040625,7.362171,7.415344
				5.9	7.775627,8.954148							5.9	7.382668,9.525215			5.9	8.254587							5.9	7.922217,8.082732,8.296947,8.56485,8.832755,9.208059,9.422275			5.9	8.962847							5.9	6.397535,6.665413,7.522196,7.682716
												6	6.685874,6.953751,8.560543,8.988957			6	8.30773							6	9.368012											6	7.843247,8.057445,8.217965
												6.1	8.560041			6.1	8.360872,8.467708,8.628237,8.896131,9.217716,9.539304							6.1	9.260061											6.1	8.271151
																								6.2	9.420588											6.2	8.324323,8.377496,9.555838
																																				6.3	8.484349,8.644879,8.912747,9.234292
