# Supplementary material for: Surface-mediated bacteriophage defense incurs fitness tradeoffs for interbacterial antagonism
Source: EMBO J. 2025 Mar 10;44(9):2473–500. doi: 10.1038/s44318-025-00406-3 (PMC12048535; doi:10.1038/s44318-025-00406-3)
Supplement: Supplementary file 10 — Source data Fig. 6 [file 44318_2025_406_MOESM10_ESM.zip › Source data_Fig. 6/6K/Fig. 6K-LPS length.xlsx]

## Sheet: Fig. 6K
wt	∆wzzB	∆waaL
4.7648	3.22808	3.39134
3.76587	4.14081	3.28274
4.75632	4.50151	3.20415
5.69587	4.09377	3.36501
6.34957	4.1236	3.74946
6.40646	3.65053	2.51045
5.71537	3.27941	3.89317
4.66338	4.20627	3.38698
4.26526	4.17653	3.20562
7.55015	4.1627	3.91425
